# Supplementary material for: Four new species of the jumping spider genus Portia (Araneae, Salticidae) from China
Source: Zookeys. 2021 Nov 3;1068:27–40. doi: 10.3897/zookeys.1068.72805 (PMC8580957; doi:10.3897/zookeys.1068.72805)
Supplement: XML Treatment for Portia [file zookeys.1068.72805-treatment1.xml]

<!DOCTYPE tp:taxon-treatment
  PUBLIC "-//TaxonX//DTD Taxonomic Treatment Publishing DTD v0 20100105//EN" "tax-treatment-NSO.dtd">
<tp:taxon-treatment xmlns:tp="http://www.plazi.org/taxpub"><tp:treatment-meta><kwd-group><label>Taxon classification</label><kwd><named-content xmlns:xlink="http://www.w3.org/1999/xlink" content-type="kingdom">Animalia</named-content></kwd><kwd><named-content xmlns:xlink="http://www.w3.org/1999/xlink" content-type="order">Araneae</named-content></kwd><kwd><named-content xmlns:xlink="http://www.w3.org/1999/xlink" content-type="family">Salticidae</named-content></kwd></kwd-group><mixed-citation publication-type="journal"><person-group><name><surname>Xu</surname><given-names>Xin</given-names></name><name><surname>Peng</surname><given-names>Xianjin</given-names></name><name><surname>Li</surname><given-names>Daiqin</given-names></name></person-group><article-title>Four new species of the jumping spider genus <italic><tp:taxon-name><tp:taxon-name-part taxon-name-part-type="genus" reg="Portia">Portia</tp:taxon-name-part></tp:taxon-name></italic> (<tp:taxon-name><tp:taxon-name-part taxon-name-part-type="order">Araneae</tp:taxon-name-part></tp:taxon-name>, <tp:taxon-name><tp:taxon-name-part taxon-name-part-type="family">Salticidae</tp:taxon-name-part></tp:taxon-name>) from China</article-title><source>Zookeys</source><day>03</day><month>11</month><year>2021</year><volume>1068</volume><fpage>27</fpage><lpage>40</lpage><pub-id pub-id-type="doi">10.3897/zookeys.1068.72805</pub-id></mixed-citation></tp:treatment-meta><tp:nomenclature><label>Genus</label><tp:taxon-name>
            <object-id xmlns:xlink="http://www.w3.org/1999/xlink" content-type="arpha" xlink:type="simple">147B82AA-6B13-5D0E-AFB4-CAEF5CEB1985</object-id>
            <tp:taxon-name-part taxon-name-part-type="genus" reg="Portia">Portia</tp:taxon-name-part>
          </tp:taxon-name><tp:taxon-authority>Karsch, 1878</tp:taxon-authority></tp:nomenclature><tp:treatment-sec sec-type="type species" id="SECID0EBLAC"><title>Type species.</title><p><italic><tp:taxon-name><tp:taxon-name-part taxon-name-part-type="genus" reg="Portia">Portia</tp:taxon-name-part><tp:taxon-name-part taxon-name-part-type="species" reg="schultzi">schultzi</tp:taxon-name-part></tp:taxon-name></italic> Karsch, 1878</p></tp:treatment-sec><tp:treatment-sec sec-type="diagnosis" id="SECID0ESLAC"><title>Diagnosis.</title><p>The genus <italic><tp:taxon-name><tp:taxon-name-part taxon-name-part-type="genus" reg="Portia">Portia</tp:taxon-name-part></tp:taxon-name></italic> can be distinguished from other genera of the subfamily <tp:taxon-name><tp:taxon-name-part taxon-name-part-type="subfamily">Spartaeinae</tp:taxon-name-part></tp:taxon-name> by the dorsum of the abdomen with distinct tufts, the ventral tibiae with long fan-like fringes, and the malp palp with a dorsal cymbium flange (<xref ref-type="bibr" rid="B16">Zhang and Li 2005</xref>).</p></tp:treatment-sec><ref-list><ref id="B16"><mixed-citation xmlns:xlink="http://www.w3.org/1999/xlink" xlink:type="simple"><person-group><name name-style="western"><surname>Zhang</surname><given-names>JX</given-names></name><name name-style="western"><surname>Li</surname><given-names>D</given-names></name></person-group> (<year>2005</year>) <article-title>Four new and one newly recorded species of the jumping spiders (<tp:taxon-name><tp:taxon-name-part taxon-name-part-type="order">Araneae</tp:taxon-name-part></tp:taxon-name>: <tp:taxon-name><tp:taxon-name-part taxon-name-part-type="family">Salticidae</tp:taxon-name-part></tp:taxon-name>: <tp:taxon-name><tp:taxon-name-part taxon-name-part-type="subfamily">Lyssomaninae</tp:taxon-name-part></tp:taxon-name> &amp; <tp:taxon-name><tp:taxon-name-part taxon-name-part-type="subfamily">Spartaeinae</tp:taxon-name-part></tp:taxon-name>) from (sub)tropical China.</article-title><source>Raffles Bulletin of Zoology</source><volume>53</volume>: <fpage>221</fpage>–<lpage>229</lpage>. <ext-link xlink:type="simple" ext-link-type="doi" xlink:href="10.5281/zenodo.4619118">http://doi.org/10.5281/zenodo.4619118</ext-link></mixed-citation></ref></ref-list></tp:taxon-treatment>
