# Supplementary material for: Four new species of the jumping spider genus Portia (Araneae, Salticidae) from China
Source: Zookeys. 2021 Nov 3;1068:27–40. doi: 10.3897/zookeys.1068.72805 (PMC8580957; doi:10.3897/zookeys.1068.72805)
Supplement: XML Treatment for Portia bawang [file zookeys.1068.72805-treatment2.xml]

<!DOCTYPE tp:taxon-treatment
  PUBLIC "-//TaxonX//DTD Taxonomic Treatment Publishing DTD v0 20100105//EN" "tax-treatment-NSO.dtd">
<tp:taxon-treatment xmlns:tp="http://www.plazi.org/taxpub"><tp:treatment-meta><kwd-group><label>Taxon classification</label><kwd><named-content xmlns:xlink="http://www.w3.org/1999/xlink" content-type="kingdom">Animalia</named-content></kwd><kwd><named-content xmlns:xlink="http://www.w3.org/1999/xlink" content-type="order">Araneae</named-content></kwd><kwd><named-content xmlns:xlink="http://www.w3.org/1999/xlink" content-type="family">Salticidae</named-content></kwd></kwd-group><mixed-citation publication-type="journal"><person-group><name><surname>Xu</surname><given-names>Xin</given-names></name><name><surname>Peng</surname><given-names>Xianjin</given-names></name><name><surname>Li</surname><given-names>Daiqin</given-names></name></person-group><article-title>Four new species of the jumping spider genus <italic><tp:taxon-name><tp:taxon-name-part taxon-name-part-type="genus" reg="Portia">Portia</tp:taxon-name-part></tp:taxon-name></italic> (<tp:taxon-name><tp:taxon-name-part taxon-name-part-type="order">Araneae</tp:taxon-name-part></tp:taxon-name>, <tp:taxon-name><tp:taxon-name-part taxon-name-part-type="family">Salticidae</tp:taxon-name-part></tp:taxon-name>) from China</article-title><source>Zookeys</source><day>03</day><month>11</month><year>2021</year><volume>1068</volume><fpage>27</fpage><lpage>40</lpage><pub-id pub-id-type="doi">10.3897/zookeys.1068.72805</pub-id></mixed-citation></tp:treatment-meta><tp:nomenclature><tp:taxon-name>
            <object-id xmlns:xlink="http://www.w3.org/1999/xlink" content-type="arpha" xlink:type="simple">E2438FCB-2D3F-52D8-9540-077D2B974D86</object-id>
            <tp:taxon-name-part taxon-name-part-type="genus" reg="Portia">Portia</tp:taxon-name-part>
            <tp:taxon-name-part taxon-name-part-type="species" reg="bawang">bawang</tp:taxon-name-part>
            <object-id xmlns:xlink="http://www.w3.org/1999/xlink" content-type="zoobank" xlink:type="simple">http://zoobank.org/3833BB68-349D-4268-9D0B-F977EDB1DFA3</object-id>
          </tp:taxon-name><tp:taxon-status xmlns:xlink="http://www.w3.org/1999/xlink" xlink:type="simple">sp. nov.</tp:taxon-status><xref ref-type="fig" rid="F2">Figure 2</xref></tp:nomenclature><tp:treatment-sec sec-type="type material" id="SECID0EUNAC"><title>Type material.</title><p><bold><italic>Holotype</italic>:</bold> China • 1 ♀; Hainan Province, Changjiang County, Bawang National Forest Park; <named-content xmlns:xlink="http://www.w3.org/1999/xlink" content-type="dwc:verbatimCoordinates" xlink:type="simple"><named-content content-type="geo-json" specific-use="{&#34;type&#34;:&#34;Point&#34;,&#34;coordinates&#34;:[109.103000,19.023000]}" id="NCID0ECOAC" xlink:type="simple">19.023°N, 109.103°E</named-content></named-content>, alt. 692 m; 19 July 2012; F.X. Liu, D. Li and X. Xu leg.; DL-002-013-2012. <bold><italic>Paratypes</italic></bold>: China • 1 ♀; same data as for the holotype; <named-content xmlns:xlink="http://www.w3.org/1999/xlink" content-type="dwc:verbatimCoordinates" xlink:type="simple"><named-content content-type="geo-json" specific-use="{&#34;type&#34;:&#34;Point&#34;,&#34;coordinates&#34;:[109.101000,19.027000]}" id="NCID0ENOAC" xlink:type="simple">19.027°N, 109.101°E</named-content></named-content>, alt. 702 m; 7 August 2017; F.X. Liu, D. Li and X. Xu leg.; DL-003-002-2017 • 2 ♀♀; Hainan Province, Ledong County, Jianfeng National Forest Park; <named-content xmlns:xlink="http://www.w3.org/1999/xlink" content-type="dwc:verbatimCoordinates" xlink:type="simple"><named-content content-type="geo-json" specific-use="{&#34;type&#34;:&#34;Point&#34;,&#34;coordinates&#34;:[109.074000,19.296000]}" id="NCID0EVOAC" xlink:type="simple">19.296°N, 109.074°E</named-content></named-content>, alt. 565–1005 m; 22 July 2012; F.X. Liu, D. Li and X. Xu leg.; DL-002-018-2012, DL-002-022-2012 • 1 ♀; Hainan Province, Lingshui County, Diaoluo National Forest Park; <named-content xmlns:xlink="http://www.w3.org/1999/xlink" content-type="dwc:verbatimCoordinates" xlink:type="simple"><named-content content-type="geo-json" specific-use="{&#34;type&#34;:&#34;Point&#34;,&#34;coordinates&#34;:[109.559000,18.400000]}" id="NCID0E4OAC" xlink:type="simple">18.400°N, 109.559°E</named-content></named-content>, alt. 105 m; 21 June 2011; D. Li leg.; DL-005-006-2011.</p></tp:treatment-sec><tp:treatment-sec sec-type="diagnosis" id="SECID0ECPAC"><title>Diagnosis.</title><p>Females of <italic><tp:taxon-name><tp:taxon-name-part taxon-name-part-type="genus" reg="Portia">P.</tp:taxon-name-part><tp:taxon-name-part taxon-name-part-type="species" reg="bawang">bawang</tp:taxon-name-part></tp:taxon-name></italic> sp. nov. resemble those of <italic><tp:taxon-name><tp:taxon-name-part taxon-name-part-type="genus" reg="Portia">P.</tp:taxon-name-part><tp:taxon-name-part taxon-name-part-type="species" reg="fimbriata">fimbriata</tp:taxon-name-part></tp:taxon-name></italic>, <italic><tp:taxon-name><tp:taxon-name-part taxon-name-part-type="genus" reg="Portia">P.</tp:taxon-name-part><tp:taxon-name-part taxon-name-part-type="species" reg="quei">quei</tp:taxon-name-part></tp:taxon-name></italic>, and <italic><tp:taxon-name><tp:taxon-name-part taxon-name-part-type="genus" reg="Portia">P.</tp:taxon-name-part><tp:taxon-name-part taxon-name-part-type="species" reg="taiwanica">taiwanica</tp:taxon-name-part></tp:taxon-name></italic> but can be distiguished from them by the epigyne orifice being narrowest (Fig. <xref ref-type="fig" rid="F2">2C</xref>; for comarison with known species, see fig. 8 in <xref ref-type="bibr" rid="B14">Wanless (1978)</xref>, figs 664 and 666 in <xref ref-type="bibr" rid="B11">Peng et al. (1993)</xref>, and fig. 4F in <xref ref-type="bibr" rid="B16">Zhang and Li (2005)</xref>, respecitively); from those of <italic><tp:taxon-name><tp:taxon-name-part taxon-name-part-type="genus" reg="Portia">P.</tp:taxon-name-part><tp:taxon-name-part taxon-name-part-type="species" reg="labiata">labiata</tp:taxon-name-part></tp:taxon-name></italic> by the slightly straight anterior margin of posterior depression (Fig. <xref ref-type="fig" rid="F2">2C, D</xref>; see fig. 1C in <xref ref-type="bibr" rid="B17">Zhu et al. (2007)</xref>); from those of <italic><tp:taxon-name><tp:taxon-name-part taxon-name-part-type="genus" reg="Portia">P.</tp:taxon-name-part><tp:taxon-name-part taxon-name-part-type="species" reg="heteroidea">heteroidea</tp:taxon-name-part></tp:taxon-name></italic> by lacking a median septum (Fig. <xref ref-type="fig" rid="F2">2C</xref>; see figs 10–12 in <xref ref-type="bibr" rid="B13">Xie and Yin (1991)</xref>); from those of <italic><tp:taxon-name><tp:taxon-name-part taxon-name-part-type="genus" reg="Portia">P.</tp:taxon-name-part><tp:taxon-name-part taxon-name-part-type="species" reg="fajing">fajing</tp:taxon-name-part></tp:taxon-name></italic> sp. nov. and <italic><tp:taxon-name><tp:taxon-name-part taxon-name-part-type="genus" reg="Portia">P.</tp:taxon-name-part><tp:taxon-name-part taxon-name-part-type="species" reg="xishan">xishan</tp:taxon-name-part></tp:taxon-name></italic> sp. nov. by the epigyne orifice being narrowest and elliptical (Fig. <xref ref-type="fig" rid="F2">2C</xref>); from those of <italic><tp:taxon-name><tp:taxon-name-part taxon-name-part-type="genus" reg="Portia">P.</tp:taxon-name-part><tp:taxon-name-part taxon-name-part-type="species" reg="zhaoi">zhaoi</tp:taxon-name-part></tp:taxon-name></italic> by a smaller elliptical epigyne orifice and a shorter copulatory duct (Fig. <xref ref-type="fig" rid="F2">2C, D</xref>).</p><fig id="F2" position="float" orientation="portrait"><object-id xmlns:xlink="http://www.w3.org/1999/xlink" content-type="doi" xlink:type="simple">10.3897/zookeys.1068.72805.figure2</object-id><object-id xmlns:xlink="http://www.w3.org/1999/xlink" content-type="arpha" xlink:type="simple">D02DDB03-8B97-5F2A-A015-3A1D05F2A36F</object-id><label>Figure 2.</label><caption><p>General somatic morphology and female genital anatomy of <italic><tp:taxon-name><tp:taxon-name-part taxon-name-part-type="genus" reg="Portia">Portia</tp:taxon-name-part><tp:taxon-name-part taxon-name-part-type="species" reg="bawang">bawang</tp:taxon-name-part></tp:taxon-name></italic> sp. nov. <bold>A–D</bold> DL-002-013-2012 (holotype) <bold>A, B</bold> female <bold>C</bold> epigyne, ventral view <bold>D</bold> vulva, dorsal view. Scale bar: 0.3 mm.</p></caption><graphic xmlns:xlink="http://www.w3.org/1999/xlink" xlink:href="zookeys-1068-027-g002.jpg" position="float" orientation="portrait" xlink:type="simple" id="oo_606779.jpg"><uri content-type="original_file" xlink:type="simple">https://binary.pensoft.net/fig/606779</uri></graphic></fig></tp:treatment-sec><tp:treatment-sec sec-type="description" id="SECID0EUEAE"><title>Description.</title><p><bold>Female</bold> (holotype; Fig. <xref ref-type="fig" rid="F2">2A, B</xref>). Carapace greyish brown; ocular area yellow brown, with tufts of orange brown hairs around <abbrev xmlns:xlink="http://www.w3.org/1999/xlink" xlink:title="anterior median eyes" id="ABBRID0EAFAE" xlink:type="simple">AME</abbrev>. Clypeus brown with dense ventral white hairs. Chelicerae dark brown with 3 small promarginal and 3 large retromarginal teeth. Maxillae and labium black-brown with reddish brown anterior margin. Sternum light brown, densely covered with creamy white hairs. Measurements: eye sizes: <abbrev xmlns:xlink="http://www.w3.org/1999/xlink" xlink:title="anterior median eyes" id="ABBRID0EEFAE" xlink:type="simple">AME</abbrev> 0.80, <abbrev xmlns:xlink="http://www.w3.org/1999/xlink" xlink:title="anterior lateral eyes" id="ABBRID0EIFAE" xlink:type="simple">ALE</abbrev> 0.31, <abbrev xmlns:xlink="http://www.w3.org/1999/xlink" xlink:title="posterior median eyes" id="ABBRID0EMFAE" xlink:type="simple">PME</abbrev> 0.23, <abbrev xmlns:xlink="http://www.w3.org/1999/xlink" xlink:title="posterior lateral eyes" id="ABBRID0EQFAE" xlink:type="simple">PLE</abbrev> 0.32, anterior eye row 2.46 wide, posterior eye row 2.30 wide, eye area 1.70 long; clypeus height 0.57; <abbrev xmlns:xlink="http://www.w3.org/1999/xlink" xlink:title="body length" id="ABBRID0EUFAE" xlink:type="simple">BL</abbrev> 8.17–9.46; holotype <abbrev xmlns:xlink="http://www.w3.org/1999/xlink" xlink:title="body length" id="ABBRID0EYFAE" xlink:type="simple">BL</abbrev> 9.46, <abbrev xmlns:xlink="http://www.w3.org/1999/xlink" xlink:title="carapace length" id="ABBRID0E3FAE" xlink:type="simple">CL</abbrev> 4.19, <abbrev xmlns:xlink="http://www.w3.org/1999/xlink" xlink:title="carapace width" id="ABBRID0EAGAE" xlink:type="simple">CW</abbrev> 3.09, <abbrev xmlns:xlink="http://www.w3.org/1999/xlink" xlink:title="abdomen length" id="ABBRID0EEGAE" xlink:type="simple">AL</abbrev> 5.55, <abbrev xmlns:xlink="http://www.w3.org/1999/xlink" xlink:title="abdomen width" id="ABBRID0EIGAE" xlink:type="simple">AW</abbrev> 3.68; palp 3.96 (1.27 + 0.58 + 0.76 + 1.35), leg I 12.56 (3.19 + 1.57 + 3.06 + 3.22 + 1.52), leg II 10.25 (2.95 + 1.41 + 2.26 + 2.41 + 1.22), leg III 8.48 (2.40 + 1.20 + 1.67 + 2.11 + 1.10), leg IV 13.89 (3.59 + 1.05 + 3.15 + 4.74 + 1.36). Leg formula 4123. Legs slender, ventral portion of tibiae fringed with long black hairs. Dorsum of abdomen black brown, anterior portion light brown with grey-white hairs, middle portion with a small patch and posterior portion with two oval patches, the three patches densely covered with greyish long hairs.</p><p>Female genitalia. Epigyne orifice undivided, highly sclerotised, elliptical, anterior orifice margin distinct and posterior margin wide, slightly curved; spermathecae large and spherical (Fig. <xref ref-type="fig" rid="F2">2C, D</xref>).</p></tp:treatment-sec><tp:treatment-sec sec-type="etymology" id="SECID0ESGAE"><title>Etymology.</title><p>The species epithet, a noun in apposition, refers to the type locality.</p></tp:treatment-sec><tp:treatment-sec sec-type="distribution" id="SECID0EXGAE"><title>Distribution.</title><p>Hainan (Changjiang, Ledong, Lingshui).</p></tp:treatment-sec><tp:treatment-sec sec-type="GenBank accession code of holotype" id="SECID0E3GAE"><title>GenBank accession code of holotype.</title><p><ext-link xmlns:xlink="http://www.w3.org/1999/xlink" ext-link-type="gen" xlink:href="OK235444" xlink:type="simple">OK235444</ext-link>.</p></tp:treatment-sec><ref-list><ref id="B14"><mixed-citation xmlns:xlink="http://www.w3.org/1999/xlink" xlink:type="simple"><person-group><name name-style="western"><surname>Wanless</surname><given-names>FR</given-names></name></person-group> (<year>1978</year>) <article-title>A revision of the spider genus <italic><tp:taxon-name><tp:taxon-name-part taxon-name-part-type="genus">Portia</tp:taxon-name-part></tp:taxon-name></italic> (<tp:taxon-name><tp:taxon-name-part taxon-name-part-type="order">Araneae</tp:taxon-name-part></tp:taxon-name>: <tp:taxon-name><tp:taxon-name-part taxon-name-part-type="family">Salticidae</tp:taxon-name-part></tp:taxon-name>).</article-title><source>Bulletin of the British Museum of Natural History (Zoology)</source><volume>34</volume>: <fpage>83</fpage>–<lpage>124</lpage>. <ext-link xlink:type="simple" ext-link-type="doi" xlink:href="10.5962/p.28739">https://doi.org/10.5962/p.28739</ext-link></mixed-citation></ref><ref id="B11"><mixed-citation xmlns:xlink="http://www.w3.org/1999/xlink" xlink:type="simple"><person-group><name name-style="western"><surname>Peng</surname><given-names>XJ</given-names></name><name name-style="western"><surname>Xie</surname><given-names>LP</given-names></name><name name-style="western"><surname>Xiao</surname><given-names>XQ</given-names></name><name name-style="western"><surname>Yin</surname><given-names>CM</given-names></name></person-group> (<year>1993</year>) <source>Salticids in China (<tp:taxon-name><tp:taxon-name-part taxon-name-part-type="class">Arachnida</tp:taxon-name-part></tp:taxon-name>: <tp:taxon-name><tp:taxon-name-part taxon-name-part-type="order">Araneae</tp:taxon-name-part></tp:taxon-name>).</source><publisher-name>Hunan Normal University Press</publisher-name>, <publisher-loc>Changsha</publisher-loc>, <size units="page">270 pp</size>.</mixed-citation></ref><ref id="B16"><mixed-citation xmlns:xlink="http://www.w3.org/1999/xlink" xlink:type="simple"><person-group><name name-style="western"><surname>Zhang</surname><given-names>JX</given-names></name><name name-style="western"><surname>Li</surname><given-names>D</given-names></name></person-group> (<year>2005</year>) <article-title>Four new and one newly recorded species of the jumping spiders (<tp:taxon-name><tp:taxon-name-part taxon-name-part-type="order">Araneae</tp:taxon-name-part></tp:taxon-name>: <tp:taxon-name><tp:taxon-name-part taxon-name-part-type="family">Salticidae</tp:taxon-name-part></tp:taxon-name>: <tp:taxon-name><tp:taxon-name-part taxon-name-part-type="subfamily">Lyssomaninae</tp:taxon-name-part></tp:taxon-name> &amp; <tp:taxon-name><tp:taxon-name-part taxon-name-part-type="subfamily">Spartaeinae</tp:taxon-name-part></tp:taxon-name>) from (sub)tropical China.</article-title><source>Raffles Bulletin of Zoology</source><volume>53</volume>: <fpage>221</fpage>–<lpage>229</lpage>. <ext-link xlink:type="simple" ext-link-type="doi" xlink:href="10.5281/zenodo.4619118">http://doi.org/10.5281/zenodo.4619118</ext-link></mixed-citation></ref><ref id="B17"><mixed-citation xmlns:xlink="http://www.w3.org/1999/xlink" xlink:type="simple"><person-group><name name-style="western"><surname>Zhu</surname><given-names>MS</given-names></name><name name-style="western"><surname>Yang</surname><given-names>ZZ</given-names></name><name name-style="western"><surname>Zhang</surname><given-names>ZS</given-names></name></person-group> (<year>2007</year>) <article-title>Description of a new species and a newly recorded species of the family <tp:taxon-name><tp:taxon-name-part taxon-name-part-type="family">Salticidae</tp:taxon-name-part></tp:taxon-name> from China (<tp:taxon-name><tp:taxon-name-part taxon-name-part-type="order">Araneae</tp:taxon-name-part></tp:taxon-name>: <tp:taxon-name><tp:taxon-name-part taxon-name-part-type="family">Salticidae</tp:taxon-name-part></tp:taxon-name>).</article-title><source>Journal of Hebei University, Natural Science Edition</source><volume>27</volume>: <fpage>511</fpage>–<lpage>517</lpage>.</mixed-citation></ref><ref id="B13"><mixed-citation xmlns:xlink="http://www.w3.org/1999/xlink" xlink:type="simple"><person-group><name name-style="western"><surname>Xie</surname><given-names>LP</given-names></name><name name-style="western"><surname>Yin</surname><given-names>CM</given-names></name></person-group> (<year>1991</year>) <article-title>Two new species of <tp:taxon-name><tp:taxon-name-part taxon-name-part-type="family">Salticidae</tp:taxon-name-part></tp:taxon-name> from China (<tp:taxon-name><tp:taxon-name-part taxon-name-part-type="class">Arachnida</tp:taxon-name-part></tp:taxon-name>: <tp:taxon-name><tp:taxon-name-part taxon-name-part-type="order">Araneae</tp:taxon-name-part></tp:taxon-name>).</article-title><source>Acta Zootaxonomica Sinica</source><volume>16</volume>: <fpage>30</fpage>–<lpage>34</lpage>.</mixed-citation></ref></ref-list></tp:taxon-treatment>
