# Supplementary material for: Four new species of the jumping spider genus Portia (Araneae, Salticidae) from China
Source: Zookeys. 2021 Nov 3;1068:27–40. doi: 10.3897/zookeys.1068.72805 (PMC8580957; doi:10.3897/zookeys.1068.72805)
Supplement: XML Treatment for Portia erlangping [file zookeys.1068.72805-treatment3.xml]

<!DOCTYPE tp:taxon-treatment
  PUBLIC "-//TaxonX//DTD Taxonomic Treatment Publishing DTD v0 20100105//EN" "tax-treatment-NSO.dtd">
<tp:taxon-treatment xmlns:tp="http://www.plazi.org/taxpub"><tp:treatment-meta><kwd-group><label>Taxon classification</label><kwd><named-content xmlns:xlink="http://www.w3.org/1999/xlink" content-type="kingdom">Animalia</named-content></kwd><kwd><named-content xmlns:xlink="http://www.w3.org/1999/xlink" content-type="order">Araneae</named-content></kwd><kwd><named-content xmlns:xlink="http://www.w3.org/1999/xlink" content-type="family">Salticidae</named-content></kwd></kwd-group><mixed-citation publication-type="journal"><person-group><name><surname>Xu</surname><given-names>Xin</given-names></name><name><surname>Peng</surname><given-names>Xianjin</given-names></name><name><surname>Li</surname><given-names>Daiqin</given-names></name></person-group><article-title>Four new species of the jumping spider genus <italic><tp:taxon-name><tp:taxon-name-part taxon-name-part-type="genus" reg="Portia">Portia</tp:taxon-name-part></tp:taxon-name></italic> (<tp:taxon-name><tp:taxon-name-part taxon-name-part-type="order">Araneae</tp:taxon-name-part></tp:taxon-name>, <tp:taxon-name><tp:taxon-name-part taxon-name-part-type="family">Salticidae</tp:taxon-name-part></tp:taxon-name>) from China</article-title><source>Zookeys</source><day>03</day><month>11</month><year>2021</year><volume>1068</volume><fpage>27</fpage><lpage>40</lpage><pub-id pub-id-type="doi">10.3897/zookeys.1068.72805</pub-id></mixed-citation></tp:treatment-meta><tp:nomenclature><tp:taxon-name>
            <object-id xmlns:xlink="http://www.w3.org/1999/xlink" content-type="arpha" xlink:type="simple">401795CE-DF36-53DC-90C2-3342119ADDA4</object-id>
            <tp:taxon-name-part taxon-name-part-type="genus" reg="Portia">Portia</tp:taxon-name-part>
            <tp:taxon-name-part taxon-name-part-type="species" reg="erlangping">erlangping</tp:taxon-name-part>
            <object-id xmlns:xlink="http://www.w3.org/1999/xlink" content-type="zoobank" xlink:type="simple">http://zoobank.org/8492FA45-A5CB-4000-95EB-6CD65D54C523</object-id>
          </tp:taxon-name><tp:taxon-status xmlns:xlink="http://www.w3.org/1999/xlink" xlink:type="simple">sp. nov.</tp:taxon-status><xref ref-type="fig" rid="F3">Figure 3</xref></tp:nomenclature><tp:treatment-sec sec-type="type material" id="SECID0ETIAE"><title>Type material.</title><p><bold><italic>Holotype</italic>:</bold> China • 1 ♂; Henan Province, Nanyang City, Xixia County, Erlangping Town; <named-content xmlns:xlink="http://www.w3.org/1999/xlink" content-type="dwc:verbatimCoordinates" xlink:type="simple"><named-content content-type="geo-json" specific-use="{&#34;type&#34;:&#34;Point&#34;,&#34;coordinates&#34;:[111.688000,33.524000]}" id="NCID0EBJAE" xlink:type="simple">33.524°N, 111.688°E</named-content></named-content>; 11 April 2013; F.X. Liu leg.; HN-013-001. <bold><italic>Paratype</italic></bold>: China • 1 ♂; same data as for the holotype; HN-013-002.</p></tp:treatment-sec><tp:treatment-sec sec-type="diagnosis" id="SECID0EJJAE"><title>Diagnosis.</title><p>Males of <italic><tp:taxon-name><tp:taxon-name-part taxon-name-part-type="genus" reg="Portia">P.</tp:taxon-name-part><tp:taxon-name-part taxon-name-part-type="species" reg="erlangping">erlangping</tp:taxon-name-part></tp:taxon-name></italic> sp. nov. resemble those of <italic><tp:taxon-name><tp:taxon-name-part taxon-name-part-type="genus" reg="Portia">P.</tp:taxon-name-part><tp:taxon-name-part taxon-name-part-type="species" reg="heteroidea">heteroidea</tp:taxon-name-part></tp:taxon-name></italic> but can be distiguished from the latter by the tegulum having one curved furrow (Fig. <xref ref-type="fig" rid="F3">3A</xref>), while <italic><tp:taxon-name><tp:taxon-name-part taxon-name-part-type="genus" reg="Portia">P.</tp:taxon-name-part><tp:taxon-name-part taxon-name-part-type="species" reg="heteroidea">heteroidea</tp:taxon-name-part></tp:taxon-name></italic> has two furrows (see fig. 6 in <xref ref-type="bibr" rid="B13">Xie and Yin (1991)</xref>), and by the longer cymbium flange (Fig. <xref ref-type="fig" rid="F3">3D</xref>; see fig. 8 in <xref ref-type="bibr" rid="B13">Xie and Yin (1991)</xref>); from those of <italic><tp:taxon-name><tp:taxon-name-part taxon-name-part-type="genus" reg="Portia">P.</tp:taxon-name-part><tp:taxon-name-part taxon-name-part-type="species" reg="albimana">albimana</tp:taxon-name-part></tp:taxon-name></italic> by the longer embolus, larger cymbium flange and thicker retrolateral tibial apophysis (Fig. <xref ref-type="fig" rid="F3">3A, D</xref>; see fig. 12B–D in <xref ref-type="bibr" rid="B14">Wanless (1978)</xref>); from those of <italic><tp:taxon-name><tp:taxon-name-part taxon-name-part-type="genus" reg="Portia">P.</tp:taxon-name-part><tp:taxon-name-part taxon-name-part-type="species" reg="assamensis">assamensis</tp:taxon-name-part></tp:taxon-name></italic>, <italic><tp:taxon-name><tp:taxon-name-part taxon-name-part-type="genus" reg="Portia">P.</tp:taxon-name-part><tp:taxon-name-part taxon-name-part-type="species" reg="fimbriata">fimbriata</tp:taxon-name-part></tp:taxon-name></italic>, <italic><tp:taxon-name><tp:taxon-name-part taxon-name-part-type="genus" reg="Portia">P.</tp:taxon-name-part><tp:taxon-name-part taxon-name-part-type="species" reg="labiata">labiata</tp:taxon-name-part></tp:taxon-name></italic>, <italic><tp:taxon-name><tp:taxon-name-part taxon-name-part-type="genus" reg="Portia">P.</tp:taxon-name-part><tp:taxon-name-part taxon-name-part-type="species" reg="orientalis">orientalis</tp:taxon-name-part></tp:taxon-name></italic>, <italic><tp:taxon-name><tp:taxon-name-part taxon-name-part-type="genus" reg="Portia">P.</tp:taxon-name-part><tp:taxon-name-part taxon-name-part-type="species" reg="quei">quei</tp:taxon-name-part></tp:taxon-name></italic>, <italic><tp:taxon-name><tp:taxon-name-part taxon-name-part-type="genus" reg="Portia">P.</tp:taxon-name-part><tp:taxon-name-part taxon-name-part-type="species" reg="xishan">xishan</tp:taxon-name-part></tp:taxon-name></italic> sp. nov., <italic><tp:taxon-name><tp:taxon-name-part taxon-name-part-type="genus" reg="Portia">P.</tp:taxon-name-part><tp:taxon-name-part taxon-name-part-type="species" reg="taiwanica">taiwanica</tp:taxon-name-part></tp:taxon-name></italic>, and <italic><tp:taxon-name><tp:taxon-name-part taxon-name-part-type="genus" reg="Portia">P.</tp:taxon-name-part><tp:taxon-name-part taxon-name-part-type="species" reg="zhaoi">zhaoi</tp:taxon-name-part></tp:taxon-name></italic> by the embolus being shortest (Fig. <xref ref-type="fig" rid="F3">3A</xref>; see figs 10D, 7C, and10A in <xref ref-type="bibr" rid="B14">Wanless (1978)</xref>, fig. 6 in <xref ref-type="bibr" rid="B8">Murphy and Murphy 1983</xref>, fig. 661 in <xref ref-type="bibr" rid="B11">Peng et al. (1993)</xref>, and fig. 4B in <xref ref-type="bibr" rid="B16">Zhang and Li (2005)</xref>, respectively); in addition, from those of <italic><tp:taxon-name><tp:taxon-name-part taxon-name-part-type="genus" reg="Portia">P.</tp:taxon-name-part><tp:taxon-name-part taxon-name-part-type="species" reg="assamensis">assamensis</tp:taxon-name-part></tp:taxon-name></italic> and <italic><tp:taxon-name><tp:taxon-name-part taxon-name-part-type="genus" reg="Portia">P.</tp:taxon-name-part><tp:taxon-name-part taxon-name-part-type="species" reg="fimbriata">fimbriata</tp:taxon-name-part></tp:taxon-name></italic> by the cymbium flange being thickest and longest (Fig. <xref ref-type="fig" rid="F3">3D</xref>; figs 10F, 7G in <xref ref-type="bibr" rid="B14">Wanless (1978)</xref>, respectively); from those of <italic><tp:taxon-name><tp:taxon-name-part taxon-name-part-type="genus" reg="Portia">P.</tp:taxon-name-part><tp:taxon-name-part taxon-name-part-type="species" reg="labiata">labiata</tp:taxon-name-part></tp:taxon-name></italic> by the larger cymbium flange and thicker retrolateral tibial apophysis (Fig. <xref ref-type="fig" rid="F3">3D</xref>; see fig 10B in <xref ref-type="bibr" rid="B14">Wanless (1978)</xref>); from those of <italic><tp:taxon-name><tp:taxon-name-part taxon-name-part-type="genus" reg="Portia">P.</tp:taxon-name-part><tp:taxon-name-part taxon-name-part-type="species" reg="orientalis">orientalis</tp:taxon-name-part></tp:taxon-name></italic>, <italic><tp:taxon-name><tp:taxon-name-part taxon-name-part-type="genus" reg="Portia">P.</tp:taxon-name-part><tp:taxon-name-part taxon-name-part-type="species" reg="quei">quei</tp:taxon-name-part></tp:taxon-name></italic>, <italic><tp:taxon-name><tp:taxon-name-part taxon-name-part-type="genus" reg="Portia">P.</tp:taxon-name-part><tp:taxon-name-part taxon-name-part-type="species" reg="taiwanica">taiwanica</tp:taxon-name-part></tp:taxon-name></italic> and <italic><tp:taxon-name><tp:taxon-name-part taxon-name-part-type="genus" reg="Portia">P.</tp:taxon-name-part><tp:taxon-name-part taxon-name-part-type="species" reg="zhaoi">zhaoi</tp:taxon-name-part></tp:taxon-name></italic> by the bar-shaped retrolateral tibial apophysis (Fig. <xref ref-type="fig" rid="F3">3D</xref>; see fig. 6 in <xref ref-type="bibr" rid="B8">Murphy and Murphy 1983</xref>, and fig. 4D in <xref ref-type="bibr" rid="B16">Zhang and Li (2005)</xref>, respectively).</p><fig id="F3" position="float" orientation="portrait"><object-id xmlns:xlink="http://www.w3.org/1999/xlink" content-type="doi" xlink:type="simple">10.3897/zookeys.1068.72805.figure3</object-id><object-id xmlns:xlink="http://www.w3.org/1999/xlink" content-type="arpha" xlink:type="simple">6CA16340-4900-5F41-8563-52AB8DDDDF90</object-id><label>Figure 3.</label><caption><p>Male genital anatomy of <italic><tp:taxon-name><tp:taxon-name-part taxon-name-part-type="genus" reg="Portia">Portia</tp:taxon-name-part><tp:taxon-name-part taxon-name-part-type="species" reg="erlangping">erlangping</tp:taxon-name-part></tp:taxon-name></italic> sp. nov. <bold>A–D</bold> HN-013-001 (holotype) <bold>A</bold> palp, ventral view <bold>B, C</bold> palp, retrolateral view <bold>D</bold> palp, dorsal view. Scale bars: 0.3 mm.</p></caption><graphic xmlns:xlink="http://www.w3.org/1999/xlink" xlink:href="zookeys-1068-027-g003.jpg" position="float" orientation="portrait" xlink:type="simple" id="oo_606780.jpg"><uri content-type="original_file" xlink:type="simple">https://binary.pensoft.net/fig/606780</uri></graphic></fig></tp:treatment-sec><tp:treatment-sec sec-type="description" id="SECID0EITAE"><title>Description.</title><p><bold>Male</bold> (holotype). Carapace greyish brown with white band on thoracic groove and lateral margin. Ocular area yellow-brown, with tufts of yellow-brown hairs around <abbrev xmlns:xlink="http://www.w3.org/1999/xlink" xlink:title="anterior median eyes" id="ABBRID0EQTAE" xlink:type="simple">AME</abbrev>. Clypeus black-brown without dense ventral white hairs. Chelicerae dark brown with 2 small promarginal and 3 large retromarginal teeth. Maxillae and labium black-brown with white anterior margin. Sternum black-brown, densely covered with creamy white hairs. Measurements: eye sizes: <abbrev xmlns:xlink="http://www.w3.org/1999/xlink" xlink:title="anterior median eyes" id="ABBRID0EUTAE" xlink:type="simple">AME</abbrev> 0.64, <abbrev xmlns:xlink="http://www.w3.org/1999/xlink" xlink:title="anterior lateral eyes" id="ABBRID0EYTAE" xlink:type="simple">ALE</abbrev> 0.24, <abbrev xmlns:xlink="http://www.w3.org/1999/xlink" xlink:title="posterior median eyes" id="ABBRID0E3TAE" xlink:type="simple">PME</abbrev> 0.17, <abbrev xmlns:xlink="http://www.w3.org/1999/xlink" xlink:title="posterior lateral eyes" id="ABBRID0EAUAE" xlink:type="simple">PLE</abbrev> 0.21, anterior eye row 1.78 wide, posterior eye row 1.65 wide, eye area 1.38 long; clypeus height 0.30; <abbrev xmlns:xlink="http://www.w3.org/1999/xlink" xlink:title="body length" id="ABBRID0EEUAE" xlink:type="simple">BL</abbrev> 5.84–6.45; holotype <abbrev xmlns:xlink="http://www.w3.org/1999/xlink" xlink:title="body length" id="ABBRID0EIUAE" xlink:type="simple">BL</abbrev> 5.84, <abbrev xmlns:xlink="http://www.w3.org/1999/xlink" xlink:title="carapace length" id="ABBRID0EMUAE" xlink:type="simple">CL</abbrev> 2.89, <abbrev xmlns:xlink="http://www.w3.org/1999/xlink" xlink:title="carapace width" id="ABBRID0EQUAE" xlink:type="simple">CW</abbrev> 2.14, <abbrev xmlns:xlink="http://www.w3.org/1999/xlink" xlink:title="abdomen length" id="ABBRID0EUUAE" xlink:type="simple">AL</abbrev> 2.95, <abbrev xmlns:xlink="http://www.w3.org/1999/xlink" xlink:title="abdomen width" id="ABBRID0EYUAE" xlink:type="simple">AW</abbrev> 1.60; leg I 8.40 (2.25 + 0.92 + 2.02 + 2.11 + 1.10), leg II 6.95 (1.90 + 0.94 + 1.57 + 1.60 + 0.94), leg III 6.46 (1.92 + 0.74 + 1.30 + 1.72 + 0.78), leg IV 9.45 (2.47 + 0.97 + 2.06 + 2.94 + 1.01). Leg formula 4123. Legs black-brown, slender, ventral portion of tibiae fringed with long black hairs. Dorsum of abdomen black-brown, anterior portion light brown with grey-white hairs, middle portion with a small triangular patch and posterior portion with two oval patches, the three patches densely covered with grey-white hairs.</p><p>Palp. Tibia with 3 apophyses, ventral one thick and short, intermediate one relatively slender, retrolateral one largest and bar-shaped in dorsal view (Fig. <xref ref-type="fig" rid="F3">3A–D</xref>). Embolus short and stout (Fig. <xref ref-type="fig" rid="F3">3A</xref>). Seminal duct clear and S-shaped. Tegulum with a deeply curved furrow and a membraneous apophysis (Fig. <xref ref-type="fig" rid="F3">3A, B</xref>). Cymbium flange robust, terminal portion overlapping on base of retrolateral tibial apophysis dorsally (Fig. <xref ref-type="fig" rid="F3">3D</xref>).</p></tp:treatment-sec><tp:treatment-sec sec-type="etymology" id="SECID0EOVAE"><title>Etymology.</title><p>The species epithet, a noun in apposition, refers to the type locality.</p></tp:treatment-sec><tp:treatment-sec sec-type="distribution" id="SECID0ETVAE"><title>Distribution.</title><p>Henan (Nanyang)</p></tp:treatment-sec><ref-list><ref id="B13"><mixed-citation xmlns:xlink="http://www.w3.org/1999/xlink" xlink:type="simple"><person-group><name name-style="western"><surname>Xie</surname><given-names>LP</given-names></name><name name-style="western"><surname>Yin</surname><given-names>CM</given-names></name></person-group> (<year>1991</year>) <article-title>Two new species of <tp:taxon-name><tp:taxon-name-part taxon-name-part-type="family">Salticidae</tp:taxon-name-part></tp:taxon-name> from China (<tp:taxon-name><tp:taxon-name-part taxon-name-part-type="class">Arachnida</tp:taxon-name-part></tp:taxon-name>: <tp:taxon-name><tp:taxon-name-part taxon-name-part-type="order">Araneae</tp:taxon-name-part></tp:taxon-name>).</article-title><source>Acta Zootaxonomica Sinica</source><volume>16</volume>: <fpage>30</fpage>–<lpage>34</lpage>.</mixed-citation></ref><ref id="B14"><mixed-citation xmlns:xlink="http://www.w3.org/1999/xlink" xlink:type="simple"><person-group><name name-style="western"><surname>Wanless</surname><given-names>FR</given-names></name></person-group> (<year>1978</year>) <article-title>A revision of the spider genus <italic><tp:taxon-name><tp:taxon-name-part taxon-name-part-type="genus">Portia</tp:taxon-name-part></tp:taxon-name></italic> (<tp:taxon-name><tp:taxon-name-part taxon-name-part-type="order">Araneae</tp:taxon-name-part></tp:taxon-name>: <tp:taxon-name><tp:taxon-name-part taxon-name-part-type="family">Salticidae</tp:taxon-name-part></tp:taxon-name>).</article-title><source>Bulletin of the British Museum of Natural History (Zoology)</source><volume>34</volume>: <fpage>83</fpage>–<lpage>124</lpage>. <ext-link xlink:type="simple" ext-link-type="doi" xlink:href="10.5962/p.28739">https://doi.org/10.5962/p.28739</ext-link></mixed-citation></ref><ref id="B8"><mixed-citation xmlns:xlink="http://www.w3.org/1999/xlink" xlink:type="simple"><person-group><name name-style="western"><surname>Murphy</surname><given-names>J</given-names></name><name name-style="western"><surname>Murphy</surname><given-names>F</given-names></name></person-group> (<year>1983</year>) <article-title>More about <italic><tp:taxon-name><tp:taxon-name-part taxon-name-part-type="genus">Portia</tp:taxon-name-part></tp:taxon-name></italic> (<tp:taxon-name><tp:taxon-name-part taxon-name-part-type="order">Araneae</tp:taxon-name-part></tp:taxon-name>: <tp:taxon-name><tp:taxon-name-part taxon-name-part-type="family">Salticidae</tp:taxon-name-part></tp:taxon-name>).</article-title><source>Bulletin of the British Arachnological Society</source><volume>6</volume>: <fpage>37</fpage>–<lpage>45</lpage>.</mixed-citation></ref><ref id="B11"><mixed-citation xmlns:xlink="http://www.w3.org/1999/xlink" xlink:type="simple"><person-group><name name-style="western"><surname>Peng</surname><given-names>XJ</given-names></name><name name-style="western"><surname>Xie</surname><given-names>LP</given-names></name><name name-style="western"><surname>Xiao</surname><given-names>XQ</given-names></name><name name-style="western"><surname>Yin</surname><given-names>CM</given-names></name></person-group> (<year>1993</year>) <source>Salticids in China (<tp:taxon-name><tp:taxon-name-part taxon-name-part-type="class">Arachnida</tp:taxon-name-part></tp:taxon-name>: <tp:taxon-name><tp:taxon-name-part taxon-name-part-type="order">Araneae</tp:taxon-name-part></tp:taxon-name>).</source><publisher-name>Hunan Normal University Press</publisher-name>, <publisher-loc>Changsha</publisher-loc>, <size units="page">270 pp</size>.</mixed-citation></ref><ref id="B16"><mixed-citation xmlns:xlink="http://www.w3.org/1999/xlink" xlink:type="simple"><person-group><name name-style="western"><surname>Zhang</surname><given-names>JX</given-names></name><name name-style="western"><surname>Li</surname><given-names>D</given-names></name></person-group> (<year>2005</year>) <article-title>Four new and one newly recorded species of the jumping spiders (<tp:taxon-name><tp:taxon-name-part taxon-name-part-type="order">Araneae</tp:taxon-name-part></tp:taxon-name>: <tp:taxon-name><tp:taxon-name-part taxon-name-part-type="family">Salticidae</tp:taxon-name-part></tp:taxon-name>: <tp:taxon-name><tp:taxon-name-part taxon-name-part-type="subfamily">Lyssomaninae</tp:taxon-name-part></tp:taxon-name> &amp; <tp:taxon-name><tp:taxon-name-part taxon-name-part-type="subfamily">Spartaeinae</tp:taxon-name-part></tp:taxon-name>) from (sub)tropical China.</article-title><source>Raffles Bulletin of Zoology</source><volume>53</volume>: <fpage>221</fpage>–<lpage>229</lpage>. <ext-link xlink:type="simple" ext-link-type="doi" xlink:href="10.5281/zenodo.4619118">http://doi.org/10.5281/zenodo.4619118</ext-link></mixed-citation></ref></ref-list></tp:taxon-treatment>
