# Supplementary material for: Four new species of the jumping spider genus Portia (Araneae, Salticidae) from China
Source: Zookeys. 2021 Nov 3;1068:27–40. doi: 10.3897/zookeys.1068.72805 (PMC8580957; doi:10.3897/zookeys.1068.72805)
Supplement: XML Treatment for Portia fajing [file zookeys.1068.72805-treatment4.xml]

<!DOCTYPE tp:taxon-treatment
  PUBLIC "-//TaxonX//DTD Taxonomic Treatment Publishing DTD v0 20100105//EN" "tax-treatment-NSO.dtd">
<tp:taxon-treatment xmlns:tp="http://www.plazi.org/taxpub"><tp:treatment-meta><kwd-group><label>Taxon classification</label><kwd><named-content xmlns:xlink="http://www.w3.org/1999/xlink" content-type="kingdom">Animalia</named-content></kwd><kwd><named-content xmlns:xlink="http://www.w3.org/1999/xlink" content-type="order">Araneae</named-content></kwd><kwd><named-content xmlns:xlink="http://www.w3.org/1999/xlink" content-type="family">Salticidae</named-content></kwd></kwd-group><mixed-citation publication-type="journal"><person-group><name><surname>Xu</surname><given-names>Xin</given-names></name><name><surname>Peng</surname><given-names>Xianjin</given-names></name><name><surname>Li</surname><given-names>Daiqin</given-names></name></person-group><article-title>Four new species of the jumping spider genus <italic><tp:taxon-name><tp:taxon-name-part taxon-name-part-type="genus" reg="Portia">Portia</tp:taxon-name-part></tp:taxon-name></italic> (<tp:taxon-name><tp:taxon-name-part taxon-name-part-type="order">Araneae</tp:taxon-name-part></tp:taxon-name>, <tp:taxon-name><tp:taxon-name-part taxon-name-part-type="family">Salticidae</tp:taxon-name-part></tp:taxon-name>) from China</article-title><source>Zookeys</source><day>03</day><month>11</month><year>2021</year><volume>1068</volume><fpage>27</fpage><lpage>40</lpage><pub-id pub-id-type="doi">10.3897/zookeys.1068.72805</pub-id></mixed-citation></tp:treatment-meta><tp:nomenclature><tp:taxon-name>
            <object-id xmlns:xlink="http://www.w3.org/1999/xlink" content-type="arpha" xlink:type="simple">9047C3E2-1641-53DC-8968-4835CF1948E8</object-id>
            <tp:taxon-name-part taxon-name-part-type="genus" reg="Portia">Portia</tp:taxon-name-part>
            <tp:taxon-name-part taxon-name-part-type="species" reg="fajing">fajing</tp:taxon-name-part>
            <object-id xmlns:xlink="http://www.w3.org/1999/xlink" content-type="zoobank" xlink:type="simple">http://zoobank.org/E903C81D-1F7B-4966-91DD-93EB51627C4A</object-id>
          </tp:taxon-name><tp:taxon-status xmlns:xlink="http://www.w3.org/1999/xlink" xlink:type="simple">sp. nov.</tp:taxon-status><xref ref-type="fig" rid="F4">Figure 4</xref></tp:nomenclature><tp:treatment-sec sec-type="type material" id="SECID0EEXAE"><title>Type material.</title><p><bold><italic>Holotype</italic>:</bold> China • 1 ♀; Zhejiang Province, Hangzhou City, Fajing Temple; <named-content xmlns:xlink="http://www.w3.org/1999/xlink" content-type="dwc:verbatimCoordinates" xlink:type="simple"><named-content content-type="geo-json" specific-use="{&#34;type&#34;:&#34;Point&#34;,&#34;coordinates&#34;:[120.095000,30.234000]}" id="NCID0ESXAE" xlink:type="simple">30.234°N, 120.095°E</named-content></named-content>; alt. 79 m; 13 July 2013; F.X. Liu, D. Li, X. Xu and Z.T. Zhang leg.; DL-001-016-2013. <bold><italic>Paratypes</italic></bold>: China • 4 ♀♀; same data as for the holotype, <named-content xmlns:xlink="http://www.w3.org/1999/xlink" content-type="dwc:verbatimCoordinates" xlink:type="simple"><named-content content-type="geo-json" specific-use="{&#34;type&#34;:&#34;Point&#34;,&#34;coordinates&#34;:[120.091000,30.228000]}" id="NCID0E4XAE" xlink:type="simple">30.228°N, 120.091°E</named-content></named-content>; alt. 117 m; DL-001-015-2013, DL-002-016-2013, DL-003-016-2013, DL-003-017-2013.</p></tp:treatment-sec><tp:treatment-sec sec-type="diagnosis" id="SECID0ECYAE"><title>Diagnosis.</title><p>Females of <italic><tp:taxon-name><tp:taxon-name-part taxon-name-part-type="genus" reg="Portia">P.</tp:taxon-name-part><tp:taxon-name-part taxon-name-part-type="species" reg="fajing">fajing</tp:taxon-name-part></tp:taxon-name></italic> sp. nov. can be distinguished from those of <italic><tp:taxon-name><tp:taxon-name-part taxon-name-part-type="genus" reg="Portia">P.</tp:taxon-name-part><tp:taxon-name-part taxon-name-part-type="species" reg="bawang">bawang</tp:taxon-name-part></tp:taxon-name></italic> sp. nov., <italic><tp:taxon-name><tp:taxon-name-part taxon-name-part-type="genus" reg="Portia">P.</tp:taxon-name-part><tp:taxon-name-part taxon-name-part-type="species" reg="labiata">labiata</tp:taxon-name-part></tp:taxon-name></italic>, <italic><tp:taxon-name><tp:taxon-name-part taxon-name-part-type="genus" reg="Portia">P.</tp:taxon-name-part><tp:taxon-name-part taxon-name-part-type="species" reg="quei">quei</tp:taxon-name-part></tp:taxon-name></italic>, and <italic><tp:taxon-name><tp:taxon-name-part taxon-name-part-type="genus" reg="Portia">P.</tp:taxon-name-part><tp:taxon-name-part taxon-name-part-type="species" reg="taiwanica">taiwanica</tp:taxon-name-part></tp:taxon-name></italic> by the slit-like epigynal orifice, the anterior orifice margin nearly parallel to the posterior orifice margin ventrally, and the W-shaped posterior epigynal margin (Fig. <xref ref-type="fig" rid="F4">4A, B</xref>; see fig. 1C in <xref ref-type="bibr" rid="B17">Zhu et al. (2007)</xref>, fig. 664 and 665 in <xref ref-type="bibr" rid="B11">Peng et al. (1993)</xref>, and fig. 4F in <xref ref-type="bibr" rid="B16">Zhang and Li (2005)</xref>, respecitively); from those of <italic><tp:taxon-name><tp:taxon-name-part taxon-name-part-type="genus" reg="Portia">P.</tp:taxon-name-part><tp:taxon-name-part taxon-name-part-type="species" reg="xishan">xishan</tp:taxon-name-part></tp:taxon-name></italic> sp. nov. by the W-shaped posterior orifice margin (Fig. <xref ref-type="fig" rid="F4">4B</xref>); from those of <italic><tp:taxon-name><tp:taxon-name-part taxon-name-part-type="genus" reg="Portia">P.</tp:taxon-name-part><tp:taxon-name-part taxon-name-part-type="species" reg="fimbriata">fimbriata</tp:taxon-name-part></tp:taxon-name></italic> and <italic><tp:taxon-name><tp:taxon-name-part taxon-name-part-type="genus" reg="Portia">P.</tp:taxon-name-part><tp:taxon-name-part taxon-name-part-type="species" reg="zhaoi">zhaoi</tp:taxon-name-part></tp:taxon-name></italic> by the copulatory duct being shortest (Fig. <xref ref-type="fig" rid="F4">4B</xref>; see fig. 8D, E in <xref ref-type="bibr" rid="B14">Wanless (1978)</xref>)</p><fig id="F4" position="float" orientation="portrait"><object-id xmlns:xlink="http://www.w3.org/1999/xlink" content-type="doi" xlink:type="simple">10.3897/zookeys.1068.72805.figure4</object-id><object-id xmlns:xlink="http://www.w3.org/1999/xlink" content-type="arpha" xlink:type="simple">67A987AD-999F-5CB6-82D4-AB358DBA7B79</object-id><label>Figure 4.</label><caption><p>Female genital anatomy of <italic><tp:taxon-name><tp:taxon-name-part taxon-name-part-type="genus" reg="Portia">Portia</tp:taxon-name-part><tp:taxon-name-part taxon-name-part-type="species" reg="fajing">fajing</tp:taxon-name-part></tp:taxon-name></italic> sp. nov. <bold>A, B</bold> DL-001-016-2013 (holotype) <bold>A</bold> epigyne, ventral view <bold>B</bold> vulva dorsal view. Scale bar: 0.3 mm.</p></caption><graphic xmlns:xlink="http://www.w3.org/1999/xlink" xlink:href="zookeys-1068-027-g004.jpg" position="float" orientation="portrait" xlink:type="simple" id="oo_606781.jpg"><uri content-type="original_file" xlink:type="simple">https://binary.pensoft.net/fig/606781</uri></graphic></fig></tp:treatment-sec><tp:treatment-sec sec-type="description" id="SECID0E13AE"><title>Description.</title><p><bold>Female</bold> (holotype). Carapace brown; ocular area yellow-brown, with tufts of orange-brown hairs around <abbrev xmlns:xlink="http://www.w3.org/1999/xlink" xlink:title="anterior median eyes" id="ABBRID0EC4AE" xlink:type="simple">AME</abbrev>. Clypeus brown with dense ventral white hairs. Chelicerae dark brown with 3 small promarginal and 3 large retromarginal teeth. Maxillae and labium reddish brown with yellow-brown anterior margin. Sternum yellow-brown, densely covered with creamy white hairs. Measurements: eye sizes: <abbrev xmlns:xlink="http://www.w3.org/1999/xlink" xlink:title="anterior median eyes" id="ABBRID0EG4AE" xlink:type="simple">AME</abbrev> 0.68, <abbrev xmlns:xlink="http://www.w3.org/1999/xlink" xlink:title="anterior lateral eyes" id="ABBRID0EK4AE" xlink:type="simple">ALE</abbrev> 0.30, <abbrev xmlns:xlink="http://www.w3.org/1999/xlink" xlink:title="posterior median eyes" id="ABBRID0EO4AE" xlink:type="simple">PME</abbrev> 0.21, <abbrev xmlns:xlink="http://www.w3.org/1999/xlink" xlink:title="posterior lateral eyes" id="ABBRID0ES4AE" xlink:type="simple">PLE</abbrev> 0.29, anterior eye row 2.01 wide, posterior eye row 1.87 wide, eye area 1.55 long; clypeus height 0.35; <abbrev xmlns:xlink="http://www.w3.org/1999/xlink" xlink:title="body length" id="ABBRID0EW4AE" xlink:type="simple">BL</abbrev> 6.56–7.64; holotype <abbrev xmlns:xlink="http://www.w3.org/1999/xlink" xlink:title="body length" id="ABBRID0E14AE" xlink:type="simple">BL</abbrev> 7.64, <abbrev xmlns:xlink="http://www.w3.org/1999/xlink" xlink:title="carapace length" id="ABBRID0E54AE" xlink:type="simple">CL</abbrev> 3.23, <abbrev xmlns:xlink="http://www.w3.org/1999/xlink" xlink:title="carapace width" id="ABBRID0EC5AE" xlink:type="simple">CW</abbrev> 2.58, <abbrev xmlns:xlink="http://www.w3.org/1999/xlink" xlink:title="abdomen length" id="ABBRID0EG5AE" xlink:type="simple">AL</abbrev> 4.71, <abbrev xmlns:xlink="http://www.w3.org/1999/xlink" xlink:title="abdomen width" id="ABBRID0EK5AE" xlink:type="simple">AW</abbrev> 3.22; palp 2.80 (0.77 + 0.48 + 0.59 + 0.96), leg I 8.74 (2.37 + 1.10 + 2.01 + 2.23 + 1.03), leg II 7.17 (2.01 + 1.06 + 1.60 + 1.61 + 0.89), leg III 6.61 (1.83 + 0.90 + 1.35 + 1.74 + 0.79), leg IV 10.84 (2.76 + 1.12 + 2.43 + 3.62 + 0.91). Leg formula 4123. Legs brown, the ventral portion of tibiae fringed with long black hairs. Dorsum of abdomen greyish brown, posterior portion with two circular patches densely covered with grey-white long hairs.</p><p>Female genitalia. Epigyne orifice undivided, highly sclerotised, transverse, slit-like, posterior orifice margin W-shaped; spermatheca large and spherical (Fig. <xref ref-type="fig" rid="F4">4B</xref>).</p></tp:treatment-sec><tp:treatment-sec sec-type="etymology" id="SECID0EU5AE"><title>Etymology.</title><p>The species epithet, a noun in apposition, refers to the type locality.</p></tp:treatment-sec><tp:treatment-sec sec-type="distribution" id="SECID0EZ5AE"><title>Distribution.</title><p>Zhejiang (Hangzhou).</p></tp:treatment-sec><tp:treatment-sec sec-type="GenBank accession code of holotype" id="SECID0E55AE"><title>GenBank accession code of holotype.</title><p><ext-link xmlns:xlink="http://www.w3.org/1999/xlink" ext-link-type="gen" xlink:href="OK235443" xlink:type="simple">OK235443</ext-link>.</p></tp:treatment-sec><ref-list><ref id="B17"><mixed-citation xmlns:xlink="http://www.w3.org/1999/xlink" xlink:type="simple"><person-group><name name-style="western"><surname>Zhu</surname><given-names>MS</given-names></name><name name-style="western"><surname>Yang</surname><given-names>ZZ</given-names></name><name name-style="western"><surname>Zhang</surname><given-names>ZS</given-names></name></person-group> (<year>2007</year>) <article-title>Description of a new species and a newly recorded species of the family <tp:taxon-name><tp:taxon-name-part taxon-name-part-type="family">Salticidae</tp:taxon-name-part></tp:taxon-name> from China (<tp:taxon-name><tp:taxon-name-part taxon-name-part-type="order">Araneae</tp:taxon-name-part></tp:taxon-name>: <tp:taxon-name><tp:taxon-name-part taxon-name-part-type="family">Salticidae</tp:taxon-name-part></tp:taxon-name>).</article-title><source>Journal of Hebei University, Natural Science Edition</source><volume>27</volume>: <fpage>511</fpage>–<lpage>517</lpage>.</mixed-citation></ref><ref id="B11"><mixed-citation xmlns:xlink="http://www.w3.org/1999/xlink" xlink:type="simple"><person-group><name name-style="western"><surname>Peng</surname><given-names>XJ</given-names></name><name name-style="western"><surname>Xie</surname><given-names>LP</given-names></name><name name-style="western"><surname>Xiao</surname><given-names>XQ</given-names></name><name name-style="western"><surname>Yin</surname><given-names>CM</given-names></name></person-group> (<year>1993</year>) <source>Salticids in China (<tp:taxon-name><tp:taxon-name-part taxon-name-part-type="class">Arachnida</tp:taxon-name-part></tp:taxon-name>: <tp:taxon-name><tp:taxon-name-part taxon-name-part-type="order">Araneae</tp:taxon-name-part></tp:taxon-name>).</source><publisher-name>Hunan Normal University Press</publisher-name>, <publisher-loc>Changsha</publisher-loc>, <size units="page">270 pp</size>.</mixed-citation></ref><ref id="B16"><mixed-citation xmlns:xlink="http://www.w3.org/1999/xlink" xlink:type="simple"><person-group><name name-style="western"><surname>Zhang</surname><given-names>JX</given-names></name><name name-style="western"><surname>Li</surname><given-names>D</given-names></name></person-group> (<year>2005</year>) <article-title>Four new and one newly recorded species of the jumping spiders (<tp:taxon-name><tp:taxon-name-part taxon-name-part-type="order">Araneae</tp:taxon-name-part></tp:taxon-name>: <tp:taxon-name><tp:taxon-name-part taxon-name-part-type="family">Salticidae</tp:taxon-name-part></tp:taxon-name>: <tp:taxon-name><tp:taxon-name-part taxon-name-part-type="subfamily">Lyssomaninae</tp:taxon-name-part></tp:taxon-name> &amp; <tp:taxon-name><tp:taxon-name-part taxon-name-part-type="subfamily">Spartaeinae</tp:taxon-name-part></tp:taxon-name>) from (sub)tropical China.</article-title><source>Raffles Bulletin of Zoology</source><volume>53</volume>: <fpage>221</fpage>–<lpage>229</lpage>. <ext-link xlink:type="simple" ext-link-type="doi" xlink:href="10.5281/zenodo.4619118">http://doi.org/10.5281/zenodo.4619118</ext-link></mixed-citation></ref><ref id="B14"><mixed-citation xmlns:xlink="http://www.w3.org/1999/xlink" xlink:type="simple"><person-group><name name-style="western"><surname>Wanless</surname><given-names>FR</given-names></name></person-group> (<year>1978</year>) <article-title>A revision of the spider genus <italic><tp:taxon-name><tp:taxon-name-part taxon-name-part-type="genus">Portia</tp:taxon-name-part></tp:taxon-name></italic> (<tp:taxon-name><tp:taxon-name-part taxon-name-part-type="order">Araneae</tp:taxon-name-part></tp:taxon-name>: <tp:taxon-name><tp:taxon-name-part taxon-name-part-type="family">Salticidae</tp:taxon-name-part></tp:taxon-name>).</article-title><source>Bulletin of the British Museum of Natural History (Zoology)</source><volume>34</volume>: <fpage>83</fpage>–<lpage>124</lpage>. <ext-link xlink:type="simple" ext-link-type="doi" xlink:href="10.5962/p.28739">https://doi.org/10.5962/p.28739</ext-link></mixed-citation></ref></ref-list></tp:taxon-treatment>
