# Supplementary material for: Four new species of the jumping spider genus Portia (Araneae, Salticidae) from China
Source: Zookeys. 2021 Nov 3;1068:27–40. doi: 10.3897/zookeys.1068.72805 (PMC8580957; doi:10.3897/zookeys.1068.72805)
Supplement: XML Treatment for Portia xishan [file zookeys.1068.72805-treatment5.xml]

<!DOCTYPE tp:taxon-treatment
  PUBLIC "-//TaxonX//DTD Taxonomic Treatment Publishing DTD v0 20100105//EN" "tax-treatment-NSO.dtd">
<tp:taxon-treatment xmlns:tp="http://www.plazi.org/taxpub"><tp:treatment-meta><kwd-group><label>Taxon classification</label><kwd><named-content xmlns:xlink="http://www.w3.org/1999/xlink" content-type="kingdom">Animalia</named-content></kwd><kwd><named-content xmlns:xlink="http://www.w3.org/1999/xlink" content-type="order">Araneae</named-content></kwd><kwd><named-content xmlns:xlink="http://www.w3.org/1999/xlink" content-type="family">Salticidae</named-content></kwd></kwd-group><mixed-citation publication-type="journal"><person-group><name><surname>Xu</surname><given-names>Xin</given-names></name><name><surname>Peng</surname><given-names>Xianjin</given-names></name><name><surname>Li</surname><given-names>Daiqin</given-names></name></person-group><article-title>Four new species of the jumping spider genus <italic><tp:taxon-name><tp:taxon-name-part taxon-name-part-type="genus" reg="Portia">Portia</tp:taxon-name-part></tp:taxon-name></italic> (<tp:taxon-name><tp:taxon-name-part taxon-name-part-type="order">Araneae</tp:taxon-name-part></tp:taxon-name>, <tp:taxon-name><tp:taxon-name-part taxon-name-part-type="family">Salticidae</tp:taxon-name-part></tp:taxon-name>) from China</article-title><source>Zookeys</source><day>03</day><month>11</month><year>2021</year><volume>1068</volume><fpage>27</fpage><lpage>40</lpage><pub-id pub-id-type="doi">10.3897/zookeys.1068.72805</pub-id></mixed-citation></tp:treatment-meta><tp:nomenclature><tp:taxon-name>
            <object-id xmlns:xlink="http://www.w3.org/1999/xlink" content-type="arpha" xlink:type="simple">92230B49-D337-517E-ACF5-5B2996ADCBF7</object-id>
            <tp:taxon-name-part taxon-name-part-type="genus" reg="Portia">Portia</tp:taxon-name-part>
            <tp:taxon-name-part taxon-name-part-type="species" reg="xishan">xishan</tp:taxon-name-part>
            <object-id xmlns:xlink="http://www.w3.org/1999/xlink" content-type="zoobank" xlink:type="simple">http://zoobank.org/8B8AD618-B4D9-4128-82D2-033436119365</object-id>
          </tp:taxon-name><tp:taxon-status xmlns:xlink="http://www.w3.org/1999/xlink" xlink:type="simple">sp. nov.</tp:taxon-status><xref ref-type="fig" rid="F5">Figure 5</xref></tp:nomenclature><tp:treatment-sec sec-type="type material" id="SECID0EWAAG"><title>Type material.</title><p><bold><italic>Holotype</italic>:</bold> China • 1 ♂; Yunnan Province, Kunming City, Western Mountains; <named-content xmlns:xlink="http://www.w3.org/1999/xlink" content-type="dwc:verbatimCoordinates" xlink:type="simple"><named-content content-type="geo-json" specific-use="{&#34;type&#34;:&#34;Point&#34;,&#34;coordinates&#34;:[102.631000,24.962000]}" id="NCID0EEBAG" xlink:type="simple">24.962°N, 102.631°E</named-content></named-content>, alt. 2172 m; 16 August 2006; F.X. Liu and Q.Q. Liu leg.; LQ-18-06. <bold><italic>Paratypes</italic></bold>: China • 1 ♂ 3 ♀♀; same data as for the holotype; LQ-18-06A/06B/06C/06D • 8 ♀♀; same data as for the holotype; 11 November 2020; L. Yu and X.R. Miao leg.; P2020001, P2020010, P2020011, P2020034, P2020039, P2020053, P2020054, P2020055.</p></tp:treatment-sec><tp:treatment-sec sec-type="diagnosis" id="SECID0EMBAG"><title>Diagnosis.</title><p>Males of <italic><tp:taxon-name><tp:taxon-name-part taxon-name-part-type="genus" reg="Portia">P.</tp:taxon-name-part><tp:taxon-name-part taxon-name-part-type="species" reg="xishan">xishan</tp:taxon-name-part></tp:taxon-name></italic> sp. nov. can be distinguished from those of <italic><tp:taxon-name><tp:taxon-name-part taxon-name-part-type="genus" reg="Portia">P.</tp:taxon-name-part><tp:taxon-name-part taxon-name-part-type="species" reg="albimana">albimana</tp:taxon-name-part></tp:taxon-name></italic> by the longer embolus, larger cymbium flange and thicker, bar-shaped retrolateral tibial apophysis (Fig. <xref ref-type="fig" rid="F5">5A–D</xref>; see fig. 12B–D in <xref ref-type="bibr" rid="B14">Wanless (1978)</xref>); from those of <italic><tp:taxon-name><tp:taxon-name-part taxon-name-part-type="genus" reg="Portia">P.</tp:taxon-name-part><tp:taxon-name-part taxon-name-part-type="species" reg="assamensis">assamensis</tp:taxon-name-part></tp:taxon-name></italic>, <italic><tp:taxon-name><tp:taxon-name-part taxon-name-part-type="genus" reg="Portia">P.</tp:taxon-name-part><tp:taxon-name-part taxon-name-part-type="species" reg="erlangping">erlangping</tp:taxon-name-part></tp:taxon-name></italic> sp. nov., <italic><tp:taxon-name><tp:taxon-name-part taxon-name-part-type="genus" reg="Portia">P.</tp:taxon-name-part><tp:taxon-name-part taxon-name-part-type="species" reg="fimbriata">fimbriata</tp:taxon-name-part></tp:taxon-name></italic>, <italic><tp:taxon-name><tp:taxon-name-part taxon-name-part-type="genus" reg="Portia">P.</tp:taxon-name-part><tp:taxon-name-part taxon-name-part-type="species" reg="labiata">labiata</tp:taxon-name-part></tp:taxon-name></italic>, <italic><tp:taxon-name><tp:taxon-name-part taxon-name-part-type="genus" reg="Portia">P.</tp:taxon-name-part><tp:taxon-name-part taxon-name-part-type="species" reg="orientalis">orientalis</tp:taxon-name-part></tp:taxon-name></italic>, <italic><tp:taxon-name><tp:taxon-name-part taxon-name-part-type="genus" reg="Portia">P.</tp:taxon-name-part><tp:taxon-name-part taxon-name-part-type="species" reg="quei">quei</tp:taxon-name-part></tp:taxon-name></italic>, <italic><tp:taxon-name><tp:taxon-name-part taxon-name-part-type="genus" reg="Portia">P.</tp:taxon-name-part><tp:taxon-name-part taxon-name-part-type="species" reg="taiwanica">taiwanica</tp:taxon-name-part></tp:taxon-name></italic>, and <italic><tp:taxon-name><tp:taxon-name-part taxon-name-part-type="genus" reg="Portia">P.</tp:taxon-name-part><tp:taxon-name-part taxon-name-part-type="species" reg="zhaoi">zhaoi</tp:taxon-name-part></tp:taxon-name></italic> by the tegular furrow extending a membranous apophysis ventrally, the tegular apophysis obscure, and the embolus basally with a spinule (Fig. <xref ref-type="fig" rid="F5">5A–C</xref>; see figs 10D, 7C, and 10A in <xref ref-type="bibr" rid="B14">Wanless (1978)</xref>, fig. 6 in <xref ref-type="bibr" rid="B8">Murphy and Murphy 1983</xref>, fig. 661 in <xref ref-type="bibr" rid="B11">Peng et al. (1993)</xref>, and fig. 4B in <xref ref-type="bibr" rid="B16">Zhang and Li (2005)</xref>, respectively); in addition, from those of <italic><tp:taxon-name><tp:taxon-name-part taxon-name-part-type="genus" reg="Portia">P.</tp:taxon-name-part><tp:taxon-name-part taxon-name-part-type="species" reg="assamensis">assamensis</tp:taxon-name-part></tp:taxon-name></italic> and <italic><tp:taxon-name><tp:taxon-name-part taxon-name-part-type="genus" reg="Portia">P.</tp:taxon-name-part><tp:taxon-name-part taxon-name-part-type="species" reg="fimbriata">fimbriata</tp:taxon-name-part></tp:taxon-name></italic> by the embolus being shortest (Fig. <xref ref-type="fig" rid="F5">5A–C</xref>; see figs 10D and 7C in <xref ref-type="bibr" rid="B14">Wanless (1978)</xref>); from those of <italic><tp:taxon-name><tp:taxon-name-part taxon-name-part-type="genus" reg="Portia">P.</tp:taxon-name-part><tp:taxon-name-part taxon-name-part-type="species" reg="erlangping">erlangping</tp:taxon-name-part></tp:taxon-name></italic> sp. nov. by the embolus being longer (Fig. <xref ref-type="fig" rid="F5">5A</xref>); from those of <italic><tp:taxon-name><tp:taxon-name-part taxon-name-part-type="genus" reg="Portia">P.</tp:taxon-name-part><tp:taxon-name-part taxon-name-part-type="species" reg="labiata">labiata</tp:taxon-name-part></tp:taxon-name></italic> by the shorter cymbium flange and thicker bar-shaped retrolateral tibial apophysis (Fig. <xref ref-type="fig" rid="F4">4D</xref>; see fig. 10B in <xref ref-type="bibr" rid="B14">Wanless (1978)</xref>); from those of <italic><tp:taxon-name><tp:taxon-name-part taxon-name-part-type="genus" reg="Portia">P.</tp:taxon-name-part><tp:taxon-name-part taxon-name-part-type="species" reg="orientalis">orientalis</tp:taxon-name-part></tp:taxon-name></italic>, <italic><tp:taxon-name><tp:taxon-name-part taxon-name-part-type="genus" reg="Portia">P.</tp:taxon-name-part><tp:taxon-name-part taxon-name-part-type="species" reg="quei">quei</tp:taxon-name-part></tp:taxon-name></italic>, <italic><tp:taxon-name><tp:taxon-name-part taxon-name-part-type="genus" reg="Portia">P.</tp:taxon-name-part><tp:taxon-name-part taxon-name-part-type="species" reg="taiwanica">taiwanica</tp:taxon-name-part></tp:taxon-name></italic>, and <italic><tp:taxon-name><tp:taxon-name-part taxon-name-part-type="genus" reg="Portia">P.</tp:taxon-name-part><tp:taxon-name-part taxon-name-part-type="species" reg="zhaoi">zhaoi</tp:taxon-name-part></tp:taxon-name></italic> by the longer embolus and bar-shaped retrolateral tibial apophysis (Fig. <xref ref-type="fig" rid="F5">5A–D</xref>; see fig. 6 in <xref ref-type="bibr" rid="B8">Murphy and Murphy 1983</xref>, fig. 661 in <xref ref-type="bibr" rid="B11">Peng et al. (1993)</xref>, and fig. 4B in <xref ref-type="bibr" rid="B16">Zhang and Li (2005)</xref>, respectively). Females of <italic><tp:taxon-name><tp:taxon-name-part taxon-name-part-type="genus" reg="Portia">P.</tp:taxon-name-part><tp:taxon-name-part taxon-name-part-type="species" reg="xishan">xishan</tp:taxon-name-part></tp:taxon-name></italic> sp. nov. differ from those of <italic><tp:taxon-name><tp:taxon-name-part taxon-name-part-type="genus" reg="Portia">P.</tp:taxon-name-part><tp:taxon-name-part taxon-name-part-type="species" reg="bawang">bawang</tp:taxon-name-part></tp:taxon-name></italic> sp. nov. by having a slightly wider epigynal orifice (Fig. <xref ref-type="fig" rid="F5">5E</xref>); from those of <italic><tp:taxon-name><tp:taxon-name-part taxon-name-part-type="genus" reg="Portia">P.</tp:taxon-name-part><tp:taxon-name-part taxon-name-part-type="species" reg="fajing">fajing</tp:taxon-name-part></tp:taxon-name></italic> sp. nov. by the larger epigyne orifice and distinctly sclerotised anterior orifice margin (Fig. <xref ref-type="fig" rid="F5">5E</xref>); from those of <italic><tp:taxon-name><tp:taxon-name-part taxon-name-part-type="genus" reg="Portia">P.</tp:taxon-name-part><tp:taxon-name-part taxon-name-part-type="species" reg="labiata">labiata</tp:taxon-name-part></tp:taxon-name></italic>, <italic><tp:taxon-name><tp:taxon-name-part taxon-name-part-type="genus" reg="Portia">P.</tp:taxon-name-part><tp:taxon-name-part taxon-name-part-type="species" reg="quei">quei</tp:taxon-name-part></tp:taxon-name></italic>, and <italic><tp:taxon-name><tp:taxon-name-part taxon-name-part-type="genus" reg="Portia">P.</tp:taxon-name-part><tp:taxon-name-part taxon-name-part-type="species" reg="taiwanica">taiwanica</tp:taxon-name-part></tp:taxon-name></italic> by the slit-like epigynal orifice (Fig. <xref ref-type="fig" rid="F5">5E</xref>; see fig. 1C in <xref ref-type="bibr" rid="B17">Zhu et al. (2007)</xref>, fig. 664 and 665 in <xref ref-type="bibr" rid="B11">Peng et al. (1993)</xref>, and fig. 4F in <xref ref-type="bibr" rid="B16">Zhang and Li (2005)</xref>, respecitively); from those of <italic><tp:taxon-name><tp:taxon-name-part taxon-name-part-type="genus" reg="Portia">P.</tp:taxon-name-part><tp:taxon-name-part taxon-name-part-type="species" reg="fimbriata">fimbriata</tp:taxon-name-part></tp:taxon-name></italic> and <italic><tp:taxon-name><tp:taxon-name-part taxon-name-part-type="genus" reg="Portia">P.</tp:taxon-name-part><tp:taxon-name-part taxon-name-part-type="species" reg="zhaoi">zhaoi</tp:taxon-name-part></tp:taxon-name></italic> by the copulatory duct being shortest (Fig. <xref ref-type="fig" rid="F5">5F</xref>; see fig. 8D, E in <xref ref-type="bibr" rid="B14">Wanless (1978)</xref>).</p><fig id="F5" position="float" orientation="portrait"><object-id xmlns:xlink="http://www.w3.org/1999/xlink" content-type="doi" xlink:type="simple">10.3897/zookeys.1068.72805.figure5</object-id><object-id xmlns:xlink="http://www.w3.org/1999/xlink" content-type="arpha" xlink:type="simple">5668C79B-9992-5B98-9B5E-92DFD09DAE59</object-id><label>Figure 5.</label><caption><p>Male and female genital anatomy of <italic><tp:taxon-name><tp:taxon-name-part taxon-name-part-type="genus" reg="Portia">Portia</tp:taxon-name-part><tp:taxon-name-part taxon-name-part-type="species" reg="xishan">xishan</tp:taxon-name-part></tp:taxon-name></italic> sp. nov. <bold>A–D</bold> LQ-18-06 (holotype) <bold>A</bold> palp, ventral view <bold>B, C</bold> palp, retrolateral view <bold>D</bold> palp, dorsal view <bold>E, F</bold> LQ-18-06B <bold>E</bold> epigyne, ventral view <bold>F</bold> vulva, dorsal view. Scale bars: 0.3 mm.</p></caption><graphic xmlns:xlink="http://www.w3.org/1999/xlink" xlink:href="zookeys-1068-027-g005.jpg" position="float" orientation="portrait" xlink:type="simple" id="oo_606782.jpg"><uri content-type="original_file" xlink:type="simple">https://binary.pensoft.net/fig/606782</uri></graphic></fig></tp:treatment-sec><tp:treatment-sec sec-type="description" id="SECID0EWOAG"><title>Description.</title><p><bold>Male</bold> (Holotype). Carapace black-brown with white band on thoracic groove and lateral margin. Ocular area yellow-brown, with tufts of yellow-brown hairs around <abbrev xmlns:xlink="http://www.w3.org/1999/xlink" xlink:title="anterior median eyes" id="ABBRID0E5OAG" xlink:type="simple">AME</abbrev>. Clypeus black-brown without dense ventral white hairs. Chelicerae dark brown with 5 small promarginal and 2 large retromarginal teeth. Maxillae and labium black-brown with yellow-brown anterior margin. Sternum yellow-brown, densely covered with creamy white hairs. Measurements: eye sizes: <abbrev xmlns:xlink="http://www.w3.org/1999/xlink" xlink:title="anterior median eyes" id="ABBRID0ECPAG" xlink:type="simple">AME</abbrev> 0.59, <abbrev xmlns:xlink="http://www.w3.org/1999/xlink" xlink:title="anterior lateral eyes" id="ABBRID0EGPAG" xlink:type="simple">ALE</abbrev> 0.30, <abbrev xmlns:xlink="http://www.w3.org/1999/xlink" xlink:title="posterior median eyes" id="ABBRID0EKPAG" xlink:type="simple">PME</abbrev> 0.19, <abbrev xmlns:xlink="http://www.w3.org/1999/xlink" xlink:title="posterior lateral eyes" id="ABBRID0EOPAG" xlink:type="simple">PLE</abbrev> 0.28, anterior eye row 1.78 wide, posterior eye row 1.69 wide, eye area 1.32 long; clypeus height 0.42; <abbrev xmlns:xlink="http://www.w3.org/1999/xlink" xlink:title="body length" id="ABBRID0ESPAG" xlink:type="simple">BL</abbrev> 5.72–6.21; holotype <abbrev xmlns:xlink="http://www.w3.org/1999/xlink" xlink:title="body length" id="ABBRID0EWPAG" xlink:type="simple">BL</abbrev> 5.72, <abbrev xmlns:xlink="http://www.w3.org/1999/xlink" xlink:title="carapace length" id="ABBRID0E1PAG" xlink:type="simple">CL</abbrev> 2.87, <abbrev xmlns:xlink="http://www.w3.org/1999/xlink" xlink:title="carapace width" id="ABBRID0E5PAG" xlink:type="simple">CW</abbrev> 2.17, <abbrev xmlns:xlink="http://www.w3.org/1999/xlink" xlink:title="abdomen length" id="ABBRID0ECQAG" xlink:type="simple">AL</abbrev> 2.75, <abbrev xmlns:xlink="http://www.w3.org/1999/xlink" xlink:title="abdomen width" id="ABBRID0EGQAG" xlink:type="simple">AW</abbrev> 1.54; leg I 8.02 (2.04 + 0.91 + 1.81 + 2.04 + 1.22), leg II 6.80 (1.95 + 0.81 + 1.38 + 1.71 + 0.95), leg III 6.58 (1.87 + 0.86 + 1.29 + 1.64 + 0.92), leg IV 9.85 (2.61 + 0.92 + 2.09 + 3.17 + 1.06). Leg formula 4123. Legs black-brown, slender, the ventral portion of tibiae fringed with long black hairs. Dorsum of abdomen greyish brown, anterior portion light brown with grey-white hairs, three pairs of oval patches densely covered with grey-white hairs, the posterior pair largest.</p><p>Palp. Tibia with 3 apophyses, ventral one thick and short, intermediate one relatively slender, retrolateral one largest and bar-shaped in dorsal view (Fig. <xref ref-type="fig" rid="F5">5A–D</xref>). Embolus short and stout, with a spinule basally in retrolateral view (Fig. <xref ref-type="fig" rid="F5">5A–C</xref>). Seminal duct clear and S-shaped. Tegulum with a curved furrow extending a membranous apophysis ventrally and an obscure tegular apophysis (Fig. <xref ref-type="fig" rid="F5">5A–C</xref>). Cymbium flange robust, terminal portion close to middle portion of retrolateral tibial apophysis dorsally (Fig. <xref ref-type="fig" rid="F5">5D</xref>).</p><p><bold>Female (LQ-18-06B).</bold> Carapace yellow-brown; ocular area yellow-brown, with tufts of greyish brown hairs around <abbrev xmlns:xlink="http://www.w3.org/1999/xlink" xlink:title="anterior median eyes" id="ABBRID0EARAG" xlink:type="simple">AME</abbrev>. Clypeus brown with densely ventral white hairs. Chelicerae dark brown with 4 small promarginal and 3 large retromarginal teeth. Maxillae and labium black-brown with yellow brown to white hairs on anterior margin. Sternum brown, densely covered with creamy white hairs. Measurements: eye sizes: <abbrev xmlns:xlink="http://www.w3.org/1999/xlink" xlink:title="anterior median eyes" id="ABBRID0EERAG" xlink:type="simple">AME</abbrev> 0.67, <abbrev xmlns:xlink="http://www.w3.org/1999/xlink" xlink:title="anterior lateral eyes" id="ABBRID0EIRAG" xlink:type="simple">ALE</abbrev> 0.30, <abbrev xmlns:xlink="http://www.w3.org/1999/xlink" xlink:title="posterior median eyes" id="ABBRID0EMRAG" xlink:type="simple">PME</abbrev> 0.23, <abbrev xmlns:xlink="http://www.w3.org/1999/xlink" xlink:title="posterior lateral eyes" id="ABBRID0EQRAG" xlink:type="simple">PLE</abbrev> 0.27, anterior eye row 1.93 wide, posterior eye row 1.86 wide, eye area 1.67 long; Clypeus height 0.42; <abbrev xmlns:xlink="http://www.w3.org/1999/xlink" xlink:title="body length" id="ABBRID0EURAG" xlink:type="simple">BL</abbrev> 5.83–7.66; LQ-18-06B: <abbrev xmlns:xlink="http://www.w3.org/1999/xlink" xlink:title="body length" id="ABBRID0EYRAG" xlink:type="simple">BL</abbrev> 6.10, <abbrev xmlns:xlink="http://www.w3.org/1999/xlink" xlink:title="carapace length" id="ABBRID0E3RAG" xlink:type="simple">CL</abbrev> 2.79, <abbrev xmlns:xlink="http://www.w3.org/1999/xlink" xlink:title="carapace width" id="ABBRID0EASAG" xlink:type="simple">CW</abbrev> 2.44, <abbrev xmlns:xlink="http://www.w3.org/1999/xlink" xlink:title="abdomen length" id="ABBRID0EESAG" xlink:type="simple">AL</abbrev> 3.42, <abbrev xmlns:xlink="http://www.w3.org/1999/xlink" xlink:title="abdomen width" id="ABBRID0EISAG" xlink:type="simple">AW</abbrev> 2.11; palp 2.93 (0.95 + 0.31 + 0.58 + 1.09), leg I 7.20 (2.09 + 0.88 + 1.70 + 1.52 + 1.01), leg II 6.17 (2.01 + 0.95 + 1.15 + 1.15 + 0.91), leg III 6.02 (1.82 + 0.72 + 1.19 + 1.39 + 0.90), leg IV 7.72 (2.85 + 0.78 + 1.46 + 1.71 + 0.92). Leg formula 4123. Legs brown, ventral portion of tibiae fringed with long black hairs. Dorsum of abdomen brown, anterior margin with numerous long white hairs, posterior portion with two circular patches densely covered with grey-white hairs.</p><p>Female genitalia. Epigyne orifice undivided, highly sclerotised, transverse, spindly, posterior orifice margin slightly curved; spermathecae large and spherical (Fig. <xref ref-type="fig" rid="F5">5E, F</xref>).</p></tp:treatment-sec><tp:treatment-sec sec-type="etymology" id="SECID0ESSAG"><title>Etymology.</title><p>The species epithet, a noun in apposition, “<tp:taxon-name><tp:taxon-name-part taxon-name-part-type="genus" reg="Portia"/><tp:taxon-name-part taxon-name-part-type="species" reg="xishan">xishan</tp:taxon-name-part></tp:taxon-name>” means Western Mountains in Chinese and refers to the type locality.</p></tp:treatment-sec><tp:treatment-sec sec-type="distribution" id="SECID0EBTAG"><title>Distribution.</title><p>Yunnan (Kunming).</p></tp:treatment-sec><tp:treatment-sec sec-type="GenBank accession code of holotype" id="SECID0EGTAG"><title>GenBank accession code of holotype.</title><p><ext-link xmlns:xlink="http://www.w3.org/1999/xlink" ext-link-type="gen" xlink:href="OK235446" xlink:type="simple">OK235446</ext-link>.</p></tp:treatment-sec><tp:treatment-sec><!--Section generated to contain objects referenced in tp:taxon-treatment.--><fig id="F4" position="float" orientation="portrait"><object-id xmlns:xlink="http://www.w3.org/1999/xlink" content-type="doi" xlink:type="simple">10.3897/zookeys.1068.72805.figure4</object-id><object-id xmlns:xlink="http://www.w3.org/1999/xlink" content-type="arpha" xlink:type="simple">67A987AD-999F-5CB6-82D4-AB358DBA7B79</object-id><label>Figure 4.</label><caption><p>Female genital anatomy of <italic><tp:taxon-name><tp:taxon-name-part taxon-name-part-type="genus" reg="Portia">Portia</tp:taxon-name-part><tp:taxon-name-part taxon-name-part-type="species" reg="fajing">fajing</tp:taxon-name-part></tp:taxon-name></italic> sp. nov. <bold>A, B</bold> DL-001-016-2013 (holotype) <bold>A</bold> epigyne, ventral view <bold>B</bold> vulva dorsal view. Scale bar: 0.3 mm.</p></caption><graphic xmlns:xlink="http://www.w3.org/1999/xlink" xlink:href="zookeys-1068-027-g004.jpg" position="float" orientation="portrait" xlink:type="simple" id="oo_606781.jpg"><uri content-type="original_file" xlink:type="simple">https://binary.pensoft.net/fig/606781</uri></graphic></fig></tp:treatment-sec><ref-list><ref id="B14"><mixed-citation xmlns:xlink="http://www.w3.org/1999/xlink" xlink:type="simple"><person-group><name name-style="western"><surname>Wanless</surname><given-names>FR</given-names></name></person-group> (<year>1978</year>) <article-title>A revision of the spider genus <italic><tp:taxon-name><tp:taxon-name-part taxon-name-part-type="genus">Portia</tp:taxon-name-part></tp:taxon-name></italic> (<tp:taxon-name><tp:taxon-name-part taxon-name-part-type="order">Araneae</tp:taxon-name-part></tp:taxon-name>: <tp:taxon-name><tp:taxon-name-part taxon-name-part-type="family">Salticidae</tp:taxon-name-part></tp:taxon-name>).</article-title><source>Bulletin of the British Museum of Natural History (Zoology)</source><volume>34</volume>: <fpage>83</fpage>–<lpage>124</lpage>. <ext-link xlink:type="simple" ext-link-type="doi" xlink:href="10.5962/p.28739">https://doi.org/10.5962/p.28739</ext-link></mixed-citation></ref><ref id="B8"><mixed-citation xmlns:xlink="http://www.w3.org/1999/xlink" xlink:type="simple"><person-group><name name-style="western"><surname>Murphy</surname><given-names>J</given-names></name><name name-style="western"><surname>Murphy</surname><given-names>F</given-names></name></person-group> (<year>1983</year>) <article-title>More about <italic><tp:taxon-name><tp:taxon-name-part taxon-name-part-type="genus">Portia</tp:taxon-name-part></tp:taxon-name></italic> (<tp:taxon-name><tp:taxon-name-part taxon-name-part-type="order">Araneae</tp:taxon-name-part></tp:taxon-name>: <tp:taxon-name><tp:taxon-name-part taxon-name-part-type="family">Salticidae</tp:taxon-name-part></tp:taxon-name>).</article-title><source>Bulletin of the British Arachnological Society</source><volume>6</volume>: <fpage>37</fpage>–<lpage>45</lpage>.</mixed-citation></ref><ref id="B11"><mixed-citation xmlns:xlink="http://www.w3.org/1999/xlink" xlink:type="simple"><person-group><name name-style="western"><surname>Peng</surname><given-names>XJ</given-names></name><name name-style="western"><surname>Xie</surname><given-names>LP</given-names></name><name name-style="western"><surname>Xiao</surname><given-names>XQ</given-names></name><name name-style="western"><surname>Yin</surname><given-names>CM</given-names></name></person-group> (<year>1993</year>) <source>Salticids in China (<tp:taxon-name><tp:taxon-name-part taxon-name-part-type="class">Arachnida</tp:taxon-name-part></tp:taxon-name>: <tp:taxon-name><tp:taxon-name-part taxon-name-part-type="order">Araneae</tp:taxon-name-part></tp:taxon-name>).</source><publisher-name>Hunan Normal University Press</publisher-name>, <publisher-loc>Changsha</publisher-loc>, <size units="page">270 pp</size>.</mixed-citation></ref><ref id="B16"><mixed-citation xmlns:xlink="http://www.w3.org/1999/xlink" xlink:type="simple"><person-group><name name-style="western"><surname>Zhang</surname><given-names>JX</given-names></name><name name-style="western"><surname>Li</surname><given-names>D</given-names></name></person-group> (<year>2005</year>) <article-title>Four new and one newly recorded species of the jumping spiders (<tp:taxon-name><tp:taxon-name-part taxon-name-part-type="order">Araneae</tp:taxon-name-part></tp:taxon-name>: <tp:taxon-name><tp:taxon-name-part taxon-name-part-type="family">Salticidae</tp:taxon-name-part></tp:taxon-name>: <tp:taxon-name><tp:taxon-name-part taxon-name-part-type="subfamily">Lyssomaninae</tp:taxon-name-part></tp:taxon-name> &amp; <tp:taxon-name><tp:taxon-name-part taxon-name-part-type="subfamily">Spartaeinae</tp:taxon-name-part></tp:taxon-name>) from (sub)tropical China.</article-title><source>Raffles Bulletin of Zoology</source><volume>53</volume>: <fpage>221</fpage>–<lpage>229</lpage>. <ext-link xlink:type="simple" ext-link-type="doi" xlink:href="10.5281/zenodo.4619118">http://doi.org/10.5281/zenodo.4619118</ext-link></mixed-citation></ref><ref id="B17"><mixed-citation xmlns:xlink="http://www.w3.org/1999/xlink" xlink:type="simple"><person-group><name name-style="western"><surname>Zhu</surname><given-names>MS</given-names></name><name name-style="western"><surname>Yang</surname><given-names>ZZ</given-names></name><name name-style="western"><surname>Zhang</surname><given-names>ZS</given-names></name></person-group> (<year>2007</year>) <article-title>Description of a new species and a newly recorded species of the family <tp:taxon-name><tp:taxon-name-part taxon-name-part-type="family">Salticidae</tp:taxon-name-part></tp:taxon-name> from China (<tp:taxon-name><tp:taxon-name-part taxon-name-part-type="order">Araneae</tp:taxon-name-part></tp:taxon-name>: <tp:taxon-name><tp:taxon-name-part taxon-name-part-type="family">Salticidae</tp:taxon-name-part></tp:taxon-name>).</article-title><source>Journal of Hebei University, Natural Science Edition</source><volume>27</volume>: <fpage>511</fpage>–<lpage>517</lpage>.</mixed-citation></ref></ref-list></tp:taxon-treatment>
