# Supplementary material for: Four new species of the jumping spider genus Portia (Araneae, Salticidae) from China
Source: Zookeys. 2021 Nov 3;1068:27–40. doi: 10.3897/zookeys.1068.72805 (PMC8580957; doi:10.3897/zookeys.1068.72805)
Supplement: XML Treatment for Portia zhaoi [file zookeys.1068.72805-treatment6.xml]

<!DOCTYPE tp:taxon-treatment
  PUBLIC "-//TaxonX//DTD Taxonomic Treatment Publishing DTD v0 20100105//EN" "tax-treatment-NSO.dtd">
<tp:taxon-treatment xmlns:tp="http://www.plazi.org/taxpub"><tp:treatment-meta><kwd-group><label>Taxon classification</label><kwd><named-content xmlns:xlink="http://www.w3.org/1999/xlink" content-type="kingdom">Animalia</named-content></kwd><kwd><named-content xmlns:xlink="http://www.w3.org/1999/xlink" content-type="order">Araneae</named-content></kwd><kwd><named-content xmlns:xlink="http://www.w3.org/1999/xlink" content-type="family">Salticidae</named-content></kwd></kwd-group><mixed-citation publication-type="journal"><person-group><name><surname>Xu</surname><given-names>Xin</given-names></name><name><surname>Peng</surname><given-names>Xianjin</given-names></name><name><surname>Li</surname><given-names>Daiqin</given-names></name></person-group><article-title>Four new species of the jumping spider genus <italic><tp:taxon-name><tp:taxon-name-part taxon-name-part-type="genus" reg="Portia">Portia</tp:taxon-name-part></tp:taxon-name></italic> (<tp:taxon-name><tp:taxon-name-part taxon-name-part-type="order">Araneae</tp:taxon-name-part></tp:taxon-name>, <tp:taxon-name><tp:taxon-name-part taxon-name-part-type="family">Salticidae</tp:taxon-name-part></tp:taxon-name>) from China</article-title><source>Zookeys</source><day>03</day><month>11</month><year>2021</year><volume>1068</volume><fpage>27</fpage><lpage>40</lpage><pub-id pub-id-type="doi">10.3897/zookeys.1068.72805</pub-id></mixed-citation></tp:treatment-meta><tp:nomenclature><tp:taxon-name>
            <object-id xmlns:xlink="http://www.w3.org/1999/xlink" content-type="arpha" xlink:type="simple">F35A91BB-1BE3-53B2-88D0-6D28C2CA9E08</object-id>
            <tp:taxon-name-part taxon-name-part-type="genus" reg="Portia">Portia</tp:taxon-name-part>
            <tp:taxon-name-part taxon-name-part-type="species" reg="zhaoi">zhaoi</tp:taxon-name-part>
          </tp:taxon-name><tp:taxon-authority>Peng, Li &amp; Chen, 2003</tp:taxon-authority><xref ref-type="fig" rid="F6">Figure 6</xref><tp:nomenclature-citation-list><tp:nomenclature-citation><tp:taxon-name>
                <tp:taxon-name-part taxon-name-part-type="genus" reg="Portia">Portia</tp:taxon-name-part>
                <tp:taxon-name-part taxon-name-part-type="species" reg="zhaoi">zhaoi</tp:taxon-name-part>
              </tp:taxon-name><comment>Peng, Li &amp; Chen, 2003: 50, figs 1–4; Peng 2020: 356, fig. 255a–d.</comment></tp:nomenclature-citation></tp:nomenclature-citation-list></tp:nomenclature><tp:treatment-sec sec-type="type material" id="SECID0EGVAG"><title>Type material examined.</title><p><bold><italic>Holotype</italic>:</bold> China • 1 ♀; Guangxi Zhuang Autonomous region, Dongxing County, Rongguang Tea Plantation; <named-content xmlns:xlink="http://www.w3.org/1999/xlink" content-type="dwc:verbatimCoordinates" xlink:type="simple"><named-content content-type="geo-json" specific-use="{&#34;type&#34;:&#34;Point&#34;,&#34;coordinates&#34;:[108.020000,21.290000]}" id="NCID0EUVAG" xlink:type="simple">21.29°N, 108.02°E</named-content></named-content>; 13 August 1992; F.X. Liu leg.</p></tp:treatment-sec><tp:treatment-sec sec-type="material" id="SECID0EZVAG"><title>Additional material examined.</title><p>China • 1 ♂ 1 ♀; Hainan Province, Wuzhishan City, Shuiman Town, Yongxun Village; <named-content xmlns:xlink="http://www.w3.org/1999/xlink" content-type="dwc:verbatimCoordinates" xlink:type="simple"><named-content content-type="geo-json" specific-use="{&#34;type&#34;:&#34;Point&#34;,&#34;coordinates&#34;:[109.623000,18.903000]}" id="NCID0ECWAG" xlink:type="simple">18.903°N, 109.623°E</named-content></named-content>, alt. 551 m; 25 July 2012; F.X. Liu, D. Li and X. Xu leg.; DL-002-024-2012, DL-001-024-2012; 1 ♂; Shenzhen, Xianhu Lake; <named-content xmlns:xlink="http://www.w3.org/1999/xlink" content-type="dwc:verbatimCoordinates" xlink:type="simple"><named-content content-type="geo-json" specific-use="{&#34;type&#34;:&#34;Point&#34;,&#34;coordinates&#34;:[114.169000,22.583000]}" id="NCID0EKWAG" xlink:type="simple">22.583°N, 114.169°E</named-content></named-content>, alt. 66 m; 14 June 2012; F.X. Liu, D. Li and X. Xu leg.; DL-007-2012; • 1 ♀; Shenzhen, Yinhu Lake; <named-content xmlns:xlink="http://www.w3.org/1999/xlink" content-type="dwc:verbatimCoordinates" xlink:type="simple"><named-content content-type="geo-json" specific-use="{&#34;type&#34;:&#34;Point&#34;,&#34;coordinates&#34;:[114.080000,22.580000]}" id="NCID0ESWAG" xlink:type="simple">22.58°N, 114.08°E</named-content></named-content>; 15 June 2012; F.X. Liu, D. Li and X. Xu leg.; DL-008-2012 • 1 ♂ 2 ♀♀; Hainan Province, Changjiang County, Bawang National Forest Park; <named-content xmlns:xlink="http://www.w3.org/1999/xlink" content-type="dwc:verbatimCoordinates" xlink:type="simple"><named-content content-type="geo-json" specific-use="{&#34;type&#34;:&#34;Point&#34;,&#34;coordinates&#34;:[109.101000,19.027000]}" id="NCID0E1WAG" xlink:type="simple">19.027°N, 109.101°E</named-content></named-content>, alt. 702 m; 7 August 2017; F.X. Liu, D. Li and X. Xu leg.; LID-001-002-2017, LID-002-002-2017, LID-004-002-2017 • 1 ♀; Hong Kong, Kadoorie Farm and Botanic Garden; <named-content xmlns:xlink="http://www.w3.org/1999/xlink" content-type="dwc:verbatimCoordinates" xlink:type="simple"><named-content content-type="geo-json" specific-use="{&#34;type&#34;:&#34;Point&#34;,&#34;coordinates&#34;:[114.125000,22.424000]}" id="NCID0ECXAG" xlink:type="simple">22.424°N, 114.125°E</named-content></named-content>, alt. 571 m; 12 April 2012; F.X. Liu, D. Li and X. Xu leg.; DL-001-2012 • 1 ♂; Hainan Province, Ledong County, Jianfeng Town, Institute of Tropical Forestry; <named-content xmlns:xlink="http://www.w3.org/1999/xlink" content-type="dwc:verbatimCoordinates" xlink:type="simple"><named-content content-type="geo-json" specific-use="{&#34;type&#34;:&#34;Point&#34;,&#34;coordinates&#34;:[108.789000,18.703000]}" id="NCID0EKXAG" xlink:type="simple">18.703°N, 108.789°E</named-content></named-content>, alt. 129 m; 21 July 2012; F.X. Liu, D. Li and X. Xu leg.; DL-004-017-2012 • 1 ♂; Hainan Province, Yacha Town, 1<sup>st</sup> Burei Village; <named-content xmlns:xlink="http://www.w3.org/1999/xlink" content-type="dwc:verbatimCoordinates" xlink:type="simple"><named-content content-type="geo-json" specific-use="{&#34;type&#34;:&#34;Point&#34;,&#34;coordinates&#34;:[109.418000,19.193000]}" id="NCID0EUXAG" xlink:type="simple">19.193°N, 109.418°E</named-content></named-content>, alt. 268 m; 18 July 2012; F.X. Liu, D. Li and X. Xu leg.; DL-011-2012.</p></tp:treatment-sec><tp:treatment-sec sec-type="diagnosis" id="SECID0EZXAG"><title>Diagnosis.</title><p>Males of <italic><tp:taxon-name><tp:taxon-name-part taxon-name-part-type="genus" reg="Portia">P.</tp:taxon-name-part><tp:taxon-name-part taxon-name-part-type="species" reg="zhaoi">zhaoi</tp:taxon-name-part></tp:taxon-name></italic> can be distinguished from those of all other <italic><tp:taxon-name><tp:taxon-name-part taxon-name-part-type="genus" reg="Portia">Portia</tp:taxon-name-part></tp:taxon-name></italic> species by having the longest embolus (Fig. <xref ref-type="fig" rid="F6">6A</xref>); in addition, from those of <italic><tp:taxon-name><tp:taxon-name-part taxon-name-part-type="genus" reg="Portia">P.</tp:taxon-name-part><tp:taxon-name-part taxon-name-part-type="species" reg="erlangping">erlangping</tp:taxon-name-part></tp:taxon-name></italic> sp. nov., <italic><tp:taxon-name><tp:taxon-name-part taxon-name-part-type="genus" reg="Portia">P.</tp:taxon-name-part><tp:taxon-name-part taxon-name-part-type="species" reg="fimbriata">fimbriata</tp:taxon-name-part></tp:taxon-name></italic> and <italic><tp:taxon-name><tp:taxon-name-part taxon-name-part-type="genus" reg="Portia">P.</tp:taxon-name-part><tp:taxon-name-part taxon-name-part-type="species" reg="xishan">xishan</tp:taxon-name-part></tp:taxon-name></italic> sp. nov. By the finger-shaped retrolateral tibial apophysis (Fig. <xref ref-type="fig" rid="F6">6A, B, D</xref>; see 7G in <xref ref-type="bibr" rid="B14">Wanless (1978)</xref>); from those of <italic><tp:taxon-name><tp:taxon-name-part taxon-name-part-type="genus" reg="Portia">P.</tp:taxon-name-part><tp:taxon-name-part taxon-name-part-type="species" reg="quei">quei</tp:taxon-name-part></tp:taxon-name></italic> by the thicker ventral tibial apophysis (Fig. <xref ref-type="fig" rid="F6">6B</xref>; see fig. 661 in <xref ref-type="bibr" rid="B11">Peng et al. (1993)</xref>). Females of <italic><tp:taxon-name><tp:taxon-name-part taxon-name-part-type="genus" reg="Portia">P.</tp:taxon-name-part><tp:taxon-name-part taxon-name-part-type="species" reg="zhaoi">zhaoi</tp:taxon-name-part></tp:taxon-name></italic> can be distinguished from those of <italic><tp:taxon-name><tp:taxon-name-part taxon-name-part-type="genus" reg="Portia">P.</tp:taxon-name-part><tp:taxon-name-part taxon-name-part-type="species" reg="labiata">labiata</tp:taxon-name-part></tp:taxon-name></italic> by its longer copulatory ducts (Fig. <xref ref-type="fig" rid="F6">6E, F</xref>; see fig. 1D in <xref ref-type="bibr" rid="B17">Zhu et al. (2007)</xref>); from those of <italic><tp:taxon-name><tp:taxon-name-part taxon-name-part-type="genus" reg="Portia">P.</tp:taxon-name-part><tp:taxon-name-part taxon-name-part-type="species" reg="bawang">bawang</tp:taxon-name-part></tp:taxon-name></italic> sp. nov., <italic><tp:taxon-name><tp:taxon-name-part taxon-name-part-type="genus" reg="Portia">P.</tp:taxon-name-part><tp:taxon-name-part taxon-name-part-type="species" reg="fajing">fajing</tp:taxon-name-part></tp:taxon-name></italic> sp. nov., <italic><tp:taxon-name><tp:taxon-name-part taxon-name-part-type="genus" reg="Portia">P.</tp:taxon-name-part><tp:taxon-name-part taxon-name-part-type="species" reg="fimbriata">fimbriata</tp:taxon-name-part></tp:taxon-name></italic>, <italic><tp:taxon-name><tp:taxon-name-part taxon-name-part-type="genus" reg="Portia">P.</tp:taxon-name-part><tp:taxon-name-part taxon-name-part-type="species" reg="quei">quei</tp:taxon-name-part></tp:taxon-name></italic>, <italic><tp:taxon-name><tp:taxon-name-part taxon-name-part-type="genus" reg="Portia">P.</tp:taxon-name-part><tp:taxon-name-part taxon-name-part-type="species" reg="taiwanica">taiwanica</tp:taxon-name-part></tp:taxon-name></italic>, and <italic><tp:taxon-name><tp:taxon-name-part taxon-name-part-type="genus" reg="Portia">P.</tp:taxon-name-part><tp:taxon-name-part taxon-name-part-type="species" reg="xishan">xishan</tp:taxon-name-part></tp:taxon-name></italic> sp. nov. by the circular epigyne orifice (Fig. <xref ref-type="fig" rid="F6">6E</xref>; see fig. 8C–E in <xref ref-type="bibr" rid="B14">Wanless (1978)</xref>, fig. 664 and 666 in <xref ref-type="bibr" rid="B11">Peng et al. (1993)</xref>, and fig. 4F in <xref ref-type="bibr" rid="B16">Zhang and Li (2005)</xref>, respecitively).</p></tp:treatment-sec><tp:treatment-sec sec-type="description" id="SECID0EB5AG"><title>Description.</title><p><bold>Male</bold> (<bold>DL-002-024-2012</bold>, Fig. <xref ref-type="fig" rid="F6">6G, H</xref>). Carapace yellow-brown with white band on thoracic groove and lateral margin. Ocular area yellow-brown, with tufts of yellow hairs around <abbrev xmlns:xlink="http://www.w3.org/1999/xlink" xlink:title="anterior median eyes" id="ABBRID0EP5AG" xlink:type="simple">AME</abbrev>. Clypeus black-brown without dense ventral white hairs. Chelicerae dark brown with 4 small promarginal and 3 large retromarginal teeth. Maxillae and labium black-brown with yellow-brown anterior margin. Sternum yellow-brown, densely covered with creamy white hairs. Measurements: eye sizes: <abbrev xmlns:xlink="http://www.w3.org/1999/xlink" xlink:title="anterior median eyes" id="ABBRID0ET5AG" xlink:type="simple">AME</abbrev> 0.68, <abbrev xmlns:xlink="http://www.w3.org/1999/xlink" xlink:title="anterior lateral eyes" id="ABBRID0EX5AG" xlink:type="simple">ALE</abbrev> 0.29, <abbrev xmlns:xlink="http://www.w3.org/1999/xlink" xlink:title="posterior median eyes" id="ABBRID0E25AG" xlink:type="simple">PME</abbrev> 0.17, <abbrev xmlns:xlink="http://www.w3.org/1999/xlink" xlink:title="posterior lateral eyes" id="ABBRID0E65AG" xlink:type="simple">PLE</abbrev> 0.32, anterior eye row 1.88 wide, posterior eye row 1.67 wide, eye area 1.50 long; clypeus height 0.32; <abbrev xmlns:xlink="http://www.w3.org/1999/xlink" xlink:title="body length" id="ABBRID0ED6AG" xlink:type="simple">BL</abbrev> 5.62–7.63; holotype <abbrev xmlns:xlink="http://www.w3.org/1999/xlink" xlink:title="body length" id="ABBRID0EH6AG" xlink:type="simple">BL</abbrev> 5.69, <abbrev xmlns:xlink="http://www.w3.org/1999/xlink" xlink:title="carapace length" id="ABBRID0EL6AG" xlink:type="simple">CL</abbrev> 2.97, <abbrev xmlns:xlink="http://www.w3.org/1999/xlink" xlink:title="carapace width" id="ABBRID0EP6AG" xlink:type="simple">CW</abbrev> 2.32, <abbrev xmlns:xlink="http://www.w3.org/1999/xlink" xlink:title="abdomen length" id="ABBRID0ET6AG" xlink:type="simple">AL</abbrev> 2.84, <abbrev xmlns:xlink="http://www.w3.org/1999/xlink" xlink:title="abdomen width" id="ABBRID0EX6AG" xlink:type="simple">AW</abbrev> 1.32; leg I 9.24 (2.52 + 0.69 + 2.31 + 2.56 + 1.16), leg II 7.58 (2.26 + 0.86 + 1.61 + 2.02 + 0.83), leg III 6.54 (1.90 + 0.88 + 1.29 + 1.70 + 0.77), leg IV 9.54 (2.89 + 0.85 + 1.91 + 2.87 + 1.02). Leg formula 4123. Legs black brown, slender, the ventral portion of tibiae fringed with long black hairs. Dorsum of abdomen brown, anterior portion light brown with grey-white hairs, one pair of oval patches covered with dense grey-white hairs.</p><fig id="F6" position="float" orientation="portrait"><object-id xmlns:xlink="http://www.w3.org/1999/xlink" content-type="doi" xlink:type="simple">10.3897/zookeys.1068.72805.figure6</object-id><object-id xmlns:xlink="http://www.w3.org/1999/xlink" content-type="arpha" xlink:type="simple">A6ED9DA6-1776-50C2-B4EF-7094E7A78ADD</object-id><label>Figure 6.</label><caption><p>Male and female genital anatomy of <italic><tp:taxon-name><tp:taxon-name-part taxon-name-part-type="genus" reg="Portia">Portia</tp:taxon-name-part><tp:taxon-name-part taxon-name-part-type="species" reg="zhaoi">zhaoi</tp:taxon-name-part></tp:taxon-name></italic> Peng, Li &amp; Chen, 2003 <bold>A–D</bold> DL-002-024-2012 <bold>A</bold> palp, ventral view <bold>B, C</bold> palp, retrolateral view <bold>D</bold> palp, dorsal view <bold>E, F</bold> DL-001-024-2012 <bold>G</bold> holotype deposited in the Institute of Zoology, Chinese Academy of Sciences, Beijing <bold>E, G</bold> epigyne, ventral view <bold>F</bold> vulva dorsal view <bold>H, I</bold> male. Scale bars: 0.3 mm.</p></caption><graphic xmlns:xlink="http://www.w3.org/1999/xlink" xlink:href="zookeys-1068-027-g006.jpg" position="float" orientation="portrait" xlink:type="simple" id="oo_606783.jpg"><uri content-type="original_file" xlink:type="simple">https://binary.pensoft.net/fig/606783</uri></graphic></fig><p>Palp. Tibia with 3 apophyses, ventral one thick and short, intermediate one relatively slender, retrolateral one largest and finger-shaped in dorsal view (Fig. <xref ref-type="fig" rid="F6">6A–D</xref>). Embolus slender and long (Fig. <xref ref-type="fig" rid="F6">6A</xref>). Seminal duct clear and S-shaped. Tegulum with a deeply curved furrow, and a triangular membraneous apophysis (Fig. <xref ref-type="fig" rid="F6">6A–C</xref>). Cymbium flange robust, triangular, terminal portion overlapping on middle portion of retrolateral tibial apophysis dorsally (Fig. <xref ref-type="fig" rid="F6">6D</xref>).</p></tp:treatment-sec><tp:treatment-sec sec-type="redescription" id="SECID0EXBBG"><title>Redescription.</title><p><bold>Female (DL-001-024-2012).</bold> Carapace black brown; ocular area yellow brown, with tufts of greyish hairs around <abbrev xmlns:xlink="http://www.w3.org/1999/xlink" xlink:title="anterior median eyes" id="ABBRID0E6BBG" xlink:type="simple">AME</abbrev>. Clypeus brown with densely ventral white hairs. Chelicerae dark brown with 3 small promarginal and 3 large retromarginal teeth. Maxillae and labium black-brown with yellow brown anterior margin. Sternum yellow-brown, densely covered with creamy white hairs. Measurements: eye sizes: <abbrev xmlns:xlink="http://www.w3.org/1999/xlink" xlink:title="anterior median eyes" id="ABBRID0EDCBG" xlink:type="simple">AME</abbrev> 0.79, <abbrev xmlns:xlink="http://www.w3.org/1999/xlink" xlink:title="anterior lateral eyes" id="ABBRID0EHCBG" xlink:type="simple">ALE</abbrev> 0.35, <abbrev xmlns:xlink="http://www.w3.org/1999/xlink" xlink:title="posterior median eyes" id="ABBRID0ELCBG" xlink:type="simple">PME</abbrev> 0.26, <abbrev xmlns:xlink="http://www.w3.org/1999/xlink" xlink:title="posterior lateral eyes" id="ABBRID0EPCBG" xlink:type="simple">PLE</abbrev> 0.37, anterior eye row 2.29 wide, posterior eye row 2.13 wide, eye area 1.81 long; clypeus height 0.42; <abbrev xmlns:xlink="http://www.w3.org/1999/xlink" xlink:title="body length" id="ABBRID0ETCBG" xlink:type="simple">BL</abbrev> 7.18–8.24; DL-001-024-2012: <abbrev xmlns:xlink="http://www.w3.org/1999/xlink" xlink:title="body length" id="ABBRID0EXCBG" xlink:type="simple">BL</abbrev> 7.85, <abbrev xmlns:xlink="http://www.w3.org/1999/xlink" xlink:title="carapace length" id="ABBRID0E2CBG" xlink:type="simple">CL</abbrev> 4.05, <abbrev xmlns:xlink="http://www.w3.org/1999/xlink" xlink:title="carapace width" id="ABBRID0E6CBG" xlink:type="simple">CW</abbrev> 3.07, <abbrev xmlns:xlink="http://www.w3.org/1999/xlink" xlink:title="abdomen length" id="ABBRID0EDDBG" xlink:type="simple">AL</abbrev> 4.17, <abbrev xmlns:xlink="http://www.w3.org/1999/xlink" xlink:title="abdomen width" id="ABBRID0EHDBG" xlink:type="simple">AW</abbrev> 2.24; palp 3.64 (0.80 + 0.64 + 0.75 + 1.45), leg I 11.32 (3.16 + 1.39 + 2.64 + 2.92 + 1.21), leg II 9.52 (2.81 + 1.36 + 2.13 + 2.33 + 0.89), leg III 8.20 (2.39 + 1.05 + 1.67 + 2.23 + 0.86), leg IV 13.98 (3.71 + 1.44 + 2.98 + 4.94 + 0.91). Leg formula 4123. Legs black-brown, the ventral portion of tibiae fringed with long black hairs. Dorsum of abdomen brown, anterior margin with numerous long white hairs, posterior portion with three oval patches densely covered with grey-white hairs, the middle one small and the posterior two large.</p><p>Female genitalia. Epigyne orifice undivided, highly sclerotised, circular, anterior orifice margin distinct, posterior orifice margin slightly curved; spermathecae large and spherical (Fig. <xref ref-type="fig" rid="F6">6E, F</xref>).</p></tp:treatment-sec><tp:treatment-sec sec-type="etymology" id="SECID0ERDBG"><title>Etymology.</title><p>The species epithet, a noun in apposition, refers to the type locality.</p></tp:treatment-sec><tp:treatment-sec sec-type="distribution" id="SECID0EWDBG"><title>Distribution.</title><p>Guangxi, Hainan, Hong Kong, Shenzhen.</p></tp:treatment-sec><tp:treatment-sec sec-type="GenBank accession code of DL-002-024-2012" id="SECID0E2DBG"><title>GenBank accession code of DL-002-024-2012.</title><p><ext-link xmlns:xlink="http://www.w3.org/1999/xlink" ext-link-type="gen" xlink:href="OK235445" xlink:type="simple">OK235445</ext-link>.</p></tp:treatment-sec><ref-list><ref id="B14"><mixed-citation xmlns:xlink="http://www.w3.org/1999/xlink" xlink:type="simple"><person-group><name name-style="western"><surname>Wanless</surname><given-names>FR</given-names></name></person-group> (<year>1978</year>) <article-title>A revision of the spider genus <italic><tp:taxon-name><tp:taxon-name-part taxon-name-part-type="genus">Portia</tp:taxon-name-part></tp:taxon-name></italic> (<tp:taxon-name><tp:taxon-name-part taxon-name-part-type="order">Araneae</tp:taxon-name-part></tp:taxon-name>: <tp:taxon-name><tp:taxon-name-part taxon-name-part-type="family">Salticidae</tp:taxon-name-part></tp:taxon-name>).</article-title><source>Bulletin of the British Museum of Natural History (Zoology)</source><volume>34</volume>: <fpage>83</fpage>–<lpage>124</lpage>. <ext-link xlink:type="simple" ext-link-type="doi" xlink:href="10.5962/p.28739">https://doi.org/10.5962/p.28739</ext-link></mixed-citation></ref><ref id="B11"><mixed-citation xmlns:xlink="http://www.w3.org/1999/xlink" xlink:type="simple"><person-group><name name-style="western"><surname>Peng</surname><given-names>XJ</given-names></name><name name-style="western"><surname>Xie</surname><given-names>LP</given-names></name><name name-style="western"><surname>Xiao</surname><given-names>XQ</given-names></name><name name-style="western"><surname>Yin</surname><given-names>CM</given-names></name></person-group> (<year>1993</year>) <source>Salticids in China (<tp:taxon-name><tp:taxon-name-part taxon-name-part-type="class">Arachnida</tp:taxon-name-part></tp:taxon-name>: <tp:taxon-name><tp:taxon-name-part taxon-name-part-type="order">Araneae</tp:taxon-name-part></tp:taxon-name>).</source><publisher-name>Hunan Normal University Press</publisher-name>, <publisher-loc>Changsha</publisher-loc>, <size units="page">270 pp</size>.</mixed-citation></ref><ref id="B17"><mixed-citation xmlns:xlink="http://www.w3.org/1999/xlink" xlink:type="simple"><person-group><name name-style="western"><surname>Zhu</surname><given-names>MS</given-names></name><name name-style="western"><surname>Yang</surname><given-names>ZZ</given-names></name><name name-style="western"><surname>Zhang</surname><given-names>ZS</given-names></name></person-group> (<year>2007</year>) <article-title>Description of a new species and a newly recorded species of the family <tp:taxon-name><tp:taxon-name-part taxon-name-part-type="family">Salticidae</tp:taxon-name-part></tp:taxon-name> from China (<tp:taxon-name><tp:taxon-name-part taxon-name-part-type="order">Araneae</tp:taxon-name-part></tp:taxon-name>: <tp:taxon-name><tp:taxon-name-part taxon-name-part-type="family">Salticidae</tp:taxon-name-part></tp:taxon-name>).</article-title><source>Journal of Hebei University, Natural Science Edition</source><volume>27</volume>: <fpage>511</fpage>–<lpage>517</lpage>.</mixed-citation></ref><ref id="B16"><mixed-citation xmlns:xlink="http://www.w3.org/1999/xlink" xlink:type="simple"><person-group><name name-style="western"><surname>Zhang</surname><given-names>JX</given-names></name><name name-style="western"><surname>Li</surname><given-names>D</given-names></name></person-group> (<year>2005</year>) <article-title>Four new and one newly recorded species of the jumping spiders (<tp:taxon-name><tp:taxon-name-part taxon-name-part-type="order">Araneae</tp:taxon-name-part></tp:taxon-name>: <tp:taxon-name><tp:taxon-name-part taxon-name-part-type="family">Salticidae</tp:taxon-name-part></tp:taxon-name>: <tp:taxon-name><tp:taxon-name-part taxon-name-part-type="subfamily">Lyssomaninae</tp:taxon-name-part></tp:taxon-name> &amp; <tp:taxon-name><tp:taxon-name-part taxon-name-part-type="subfamily">Spartaeinae</tp:taxon-name-part></tp:taxon-name>) from (sub)tropical China.</article-title><source>Raffles Bulletin of Zoology</source><volume>53</volume>: <fpage>221</fpage>–<lpage>229</lpage>. <ext-link xlink:type="simple" ext-link-type="doi" xlink:href="10.5281/zenodo.4619118">http://doi.org/10.5281/zenodo.4619118</ext-link></mixed-citation></ref></ref-list></tp:taxon-treatment>
